# Supplementary material for: Functional Analysis of OsDRP2B in Rice Root Development
Source: Plants (Basel). 2026 Jan 21;15(2):313. doi: 10.3390/plants15020313 (PMC12845046; doi:10.3390/plants15020313)
Supplement: Supplementary file 1 [file plants-15-00313-s001.zip]

Archive with 2 entries (2 files):
- highlighted version MS-Table.xlsx
- highlighted version Supplementary_Figures.pdf
