# Supplementary material for: Functional Analysis of OsDRP2B in Rice Root Development
Source: Plants (Basel). 2026 Jan 21;15(2):313. doi: 10.3390/plants15020313 (PMC12845046; doi:10.3390/plants15020313)
Supplement: Supplementary file 1 [file plants-15-00313-s001.zip › highlighted version MS-Table.xlsx]

## Sheet: Sheet1
Table S1 Primers used in the study
Name	Forward Primer	Reverse Primer
RM5472	CACTCAAGACCAGACCTGTACG	CGGCACGTCATTGTAGTGAC
In1	TCTATTTCTACTTCTCCCTCTT	GGCTAGTTGTAAGGGCATCA
In2	ACTGTATCAGGACAGAGGACC	GTGACCTACTGACCCAAGTC
In3	GTGGGTCGTAGCGTATAAA	GACGGCTGAGAGATAGGGA
In4	AAGGGGTATATGTGAGTGAAA	GGACATGGAGAAAGAAATCAG
In5	CCACGAAGGCAACAGGAGAGT	GCCACCACCACCACAACTGA
PrOsDRP2BGUS	AAAAAGCTTAACCCCAAGCAATCAAACGCAC	AAAGGTACCGGCGTTGAGGAAGGTGGAGG
OsDRP2BCDS	AAAGGTACCATCACATCACACCAGACGCCAC	AAATCTAGACATGCCATCCCCCTGAATCAAA
OsACTIN qPCR	TGCTATGTACGTCGCCATCCAG	AATGAGTAACCACGCTCCGTCA
OsPER57 qPCR	CTCAGGGAGAGATCCGCAAG	CTGTACGATCGAGCACCGAA
OsPER7 qPCR	GAGCTGATCAGGCACCAGTT	TTGATGGCGGAGCACTTGAG
OsPER43 qPCR	GCTGCCACTCACCAGAACTA	GCACAAGTGTGAGGTTGCAG
OsXTH15 qPCR	TCACCACCTGCTACTTCATGTC	GGTGGAACTGCTGCTCTTTG
OsLRX6 qPCR	CGCTTCAACAACTTCTGCGG	GAGCTCGAAGTCGAAGTGGT
OsCYCB1-2 qPCR	CGGGCATGTGGAGTTGTACT	GTGCGCTCGATTTTGATCCC
OsXTH26 qPCR	CTGCAGGATCGTGTGGTACA	CCCATATGCTCGAGTAGGCG
OsPER2 qPCR	GACGTGCCAAGCAGCTTAC	CGCATCACATCCCTCAACGA
OsPGL32 qPCR	GAGAGTTACGACGCGAGACC	GTCGATCTGGACCGTCATCC
HPT	GCTTCTGCGGGCGATTTGTGTA	CGGTCGCGGAGGCTATGGATG

## Sheet: Sheet2
Table S2 Enriched GO terms in Osdrp2b compared WT (p<0.05)
id	Term	Category	ListHits	ListTotal	PopHits	PopTotal	p-value	q-value	Enrichment_score	geneID
GO:0003700	DNA-binding transcription factor activity	molecular_function	98	840	1199	20619	2.78005e-11	3.09419e-08	2.0063	OsR498G0100029700.01;OsR498G0100093200.01;OsR498G0100119500.01;OsR498G0100143300.01;OsR498G0100148300.01;OsR498G0100280000.01;OsR498G0100540400.01;OsR498G0100785100.01;OsR498G0101357600.01;OsR498G0101382500.01;OsR498G0101574800.01;OsR498G0101577900.01;OsR498G0101634400.01;OsR498G0101751200.01;OsR498G0101782700.01;OsR498G0101808700.01;OsR498G0102141700.01;OsR498G0102285600.01;OsR498G0102653200.01;…
GO:0005576	extracellular region	cellular_component	82	840	1017		2.52968e-09	1.0138e-06	1.97916	OsR498G0100081900.01;OsR498G0100270600.01;OsR498G0100416300.01;OsR498G0100430400.01;OsR498G0100724800.01;OsR498G0100725400.01;OsR498G0100833100.01;OsR498G0101571600.01;OsR498G0102133700.01;OsR498G0102301300.01;OsR498G0102536100.01;OsR498G0161153500.01;OsR498G0161291100.01;OsR498G0202874500.01;OsR498G0203998100.01;OsR498G0204167100.01;OsR498G0204167700.01;OsR498G0204716300.01;OsR498G0204903300.01;…
GO:0005618	cell wall	cellular_component	49	840	476	20619	2.73263e-09	1.0138e-06	2.52684	OsR498G0100104900.01;OsR498G0100270600.01;OsR498G0101571600.01;OsR498G0102301300.01;OsR498G0102536100.01;OsR498G0161153500.01;OsR498G0161291100.01;OsR498G0203415300.01;OsR498G0203416300.01;OsR498G0203998100.01;OsR498G0204167700.01;OsR498G0204802800.01;OsR498G0305542400.01;OsR498G0305562600.01;OsR498G0307085600.01;OsR498G0307087600.01;OsR498G0307198000.01;OsR498G0307297600.01;OsR498G0408526500.01;…
GO:0009873	ethylene-activated signaling pathway	biological_process	28	840	216	20619	6.4596e-08	1.79738e-05	3.18194	OsR498G0100785100.01;OsR498G0102141700.01;OsR498G0204519700.01;OsR498G0204937800.01;OsR498G0262423600.01;OsR498G0305339700.01;OsR498G0305371500.01;OsR498G0305810800.01;OsR498G0305894900.01;OsR498G0362701400.01;OsR498G0409032100.01;OsR498G0409258900.01;OsR498G0409262000.01;OsR498G0409459700.01;OsR498G0509664300.01;OsR498G0510091900.01;OsR498G0510657700.01;OsR498G0511103800.01;OsR498G0511105200.01;…
GO:0071555	cell wall organization	biological_process	37	840	367	20619	4.09165e-07	9.10801e-05	2.47471	OsR498G0100104900.01;OsR498G0100270600.01;OsR498G0100430400.01;OsR498G0101175200.01;OsR498G0101571600.01;OsR498G0101929300.01;OsR498G0202874500.01;OsR498G0203415300.01;OsR498G0203416300.01;OsR498G0203998100.01;OsR498G0204716300.01;OsR498G0204825300.01;OsR498G0305542400.01;OsR498G0305562600.01;OsR498G0307198000.01;OsR498G0408526500.01;OsR498G0408700100.01;OsR498G0409017400.01;OsR498G0409230600.01;…
GO:0030246	carbohydrate binding	molecular_function	21	840	147	20619	5.60121e-07	0.000102171	3.50663	OsR498G0100104900.01;OsR498G0100430400.01;OsR498G0100902200.01;OsR498G0100918100.01;OsR498G0102085600.01;OsR498G0203078800.01;OsR498G0204167100.01;OsR498G0305865700.01;OsR498G0407627000.01;OsR498G0408758000.01;OsR498G0409480600.01;OsR498G0611689300.01;OsR498G0613171300.01;OsR498G0713436400.01;OsR498G0816582200.01;OsR498G1119471500.01;OsR498G1120433700.01;OsR498G1120433900.01;OsR498G1120487800.01;…
GO:0016762	xyloglucan:xyloglucosyl transferase activity	molecular_function	10	840	34	20619	6.42588e-07	0.000102171	7.21954	OsR498G0203415300.01;OsR498G0203416300.01;OsR498G0305542400.01;OsR498G0409230600.01;OsR498G0409231200.01;OsR498G0409331100.01;OsR498G0613237300.01;OsR498G0613237900.01;OsR498G0613240400.01;OsR498G1120293500.01
GO:0009505	plant-type cell wall	cellular_component	29	840	258	20619	8.12367e-07	0.000113021	2.75909	OsR498G0100104900.01;OsR498G0100270600.01;OsR498G0100724800.01;OsR498G0100725400.01;OsR498G0100833100.01;OsR498G0101471900.01;OsR498G0204477900.01;OsR498G0204802800.01;OsR498G0305351700.01;OsR498G0305562600.01;OsR498G0306017500.01;OsR498G0306018300.01;OsR498G0307087600.01;OsR498G0511233000.01;OsR498G0511235500.01;OsR498G0611579900.01;OsR498G0611871000.01;OsR498G0613237300.01;OsR498G0666812400.01;…
GO:0042744	hydrogen peroxide catabolic process	biological_process	23	840	178	20619	1.00923e-06	0.000124808	3.17173	OsR498G0100724800.01;OsR498G0100725400.01;OsR498G0100833100.01;OsR498G0203139800.01;OsR498G0305140000.01;OsR498G0305527500.01;OsR498G0306017500.01;OsR498G0306018300.01;OsR498G0409394600.01;OsR498G0409416200.01;OsR498G0612636600.01;OsR498G0612720200.01;OsR498G0713367100.01;OsR498G0714364900.01;OsR498G0714832600.01;OsR498G0714833300.01;OsR498G0715018700.01;OsR498G0767689800.01;OsR498G0917153500.01;…
GO:0004601	peroxidase activity	molecular_function	23	840	183	20619	1.64264e-06	0.000182826	3.08507	OsR498G0100724800.01;OsR498G0100725400.01;OsR498G0100833100.01;OsR498G0305140000.01;OsR498G0305527500.01;OsR498G0306017500.01;OsR498G0306018300.01;OsR498G0409394600.01;OsR498G0409416200.01;OsR498G0611780000.01;OsR498G0612636600.01;OsR498G0612720200.01;OsR498G0713367100.01;OsR498G0714364900.01;OsR498G0714832600.01;OsR498G0714833300.01;OsR498G0715018700.01;OsR498G0767689800.01;OsR498G0917153500.01;…
GO:0009506	plasmodesma	cellular_component	53	840	687	20619	6.74255e-06	0.000682223	1.89368	OsR498G0100104900.01;OsR498G0100149600.01;OsR498G0100270600.01;OsR498G0100724800.01;OsR498G0100725400.01;OsR498G0100833100.01;OsR498G0102391600.01;OsR498G0102446100.01;OsR498G0202862100.01;OsR498G0203003800.01;OsR498G0203021300.01;OsR498G0203072000.01;OsR498G0204364400.01;OsR498G0204736200.01;OsR498G0305116500.01;OsR498G0305151300.01;OsR498G0305562600.01;OsR498G0305770700.01;OsR498G0305897800.01;…
GO:0051707	response to other organism	biological_process	8	840	27	20619	8.16996e-06	0.000757763	7.27302	OsR498G0102391600.01;OsR498G0203643200.01;OsR498G0305339700.01;OsR498G0409519400.01;OsR498G0510657700.01;OsR498G0611805800.01;OsR498G1119553700.01;OsR498G1220983000.01
GO:0010411	xyloglucan metabolic process	biological_process	11	840	54	20619	9.24184e-06	0.000791243	5.0002	OsR498G0100104900.01;OsR498G0203415300.01;OsR498G0203416300.01;OsR498G0305542400.01;OsR498G0409230600.01;OsR498G0409231200.01;OsR498G0409331100.01;OsR498G0613237300.01;OsR498G0613237900.01;OsR498G0613240400.01;OsR498G1120293500.01
GO:0005199	structural constituent of cell wall	molecular_function	6	840	15	20619	1.63856e-05	0.00130266	9.81857	OsR498G0100270600.01;OsR498G0307198000.01;OsR498G0511234900.01;OsR498G0666812400.01;OsR498G0713615700.01;OsR498G1019134900.01
GO:0004553	hydrolase activity, hydrolyzing O-glycosyl compounds	molecular_function	9	840	39	20619	2.08598e-05	0.0015478	5.66456	OsR498G0203415300.01;OsR498G0203416300.01;OsR498G0305542400.01;OsR498G0409230600.01;OsR498G0409331100.01;OsR498G0613237300.01;OsR498G0613237900.01;OsR498G0613240400.01;OsR498G1120293500.01
GO:0097167	circadian regulation of translation	biological_process	7	840	25	20619	4.58603e-05	0.00319016	6.873	OsR498G0100724800.01;OsR498G0100725400.01;OsR498G0306017500.01;OsR498G0306018300.01;OsR498G0714832600.01;OsR498G0714833300.01;OsR498G0767689800.01
GO:0010200	response to chitin	biological_process	17	840	140	20619	5.67579e-05	0.00371597	2.98064	OsR498G0101382500.01;OsR498G0203096300.01;OsR498G0203119900.01;OsR498G0204154900.01;OsR498G0262024500.01;OsR498G0305894900.01;OsR498G0408554900.01;OsR498G0409522400.01;OsR498G0510091900.01;OsR498G0511042100.01;OsR498G0612000300.01;OsR498G0613029200.01;OsR498G0613065200.01;OsR498G0816296700.01;OsR498G0917182100.01;OsR498G0969250200.01;OsR498G1019203700.01
GO:0043565	sequence-specific DNA binding	molecular_function	53	840	750	20619	7.27905e-05	0.00450088	1.73461	OsR498G0100093200.01;OsR498G0100119500.01;OsR498G0101574800.01;OsR498G0101577900.01;OsR498G0101634400.01;OsR498G0101751200.01;OsR498G0101782700.01;OsR498G0101927400.01;OsR498G0102653200.01;OsR498G0203096300.01;OsR498G0203119900.01;OsR498G0204346000.01;OsR498G0204519700.01;OsR498G0204626700.01;OsR498G0305270500.01;OsR498G0305300200.01;OsR498G0305339700.01;OsR498G0305371500.01;OsR498G0305894900.01;…
GO:0045892	negative regulation of transcription, DNA-templated	biological_process	19	840	172	20619	7.88228e-05	0.00461736	2.71152	OsR498G0100093200.01;OsR498G0101574800.01;OsR498G0101782700.01;OsR498G0101942300.01;OsR498G0101996100.01;OsR498G0102237800.01;OsR498G0102390000.01;OsR498G0160805300.01;OsR498G0202872300.01;OsR498G0203096300.01;OsR498G0203539800.01;OsR498G0305894900.01;OsR498G0306224800.01;OsR498G0409518100.01;OsR498G0510091900.01;OsR498G0613065200.01;OsR498G0917407900.01;OsR498G0917608700.01;OsR498G1221913200.01
GO:0005509	calcium ion binding	molecular_function	25	840	266	20619	9.55003e-05	0.00531459	2.307	OsR498G0100120800.01;OsR498G0102108600.01;OsR498G0102187500.01;OsR498G0102700100.01;OsR498G0102700800.01;OsR498G0202862100.01;OsR498G0202882700.01;OsR498G0203003800.01;OsR498G0305802300.01;OsR498G0307176900.01;OsR498G0408817700.01;OsR498G0409166900.01;OsR498G0510053600.01;OsR498G0511244900.01;OsR498G0565469100.01;OsR498G0613200700.01;OsR498G0613292400.01;OsR498G0714524600.01;OsR498G0816036000.01;…
GO:0048046	apoplast	cellular_component	31	840	366	20619	0.000105034	0.00556682	2.07907	OsR498G0100104900.01;OsR498G0100835500.01;OsR498G0102340200.01;OsR498G0203415300.01;OsR498G0203416300.01;OsR498G0204477900.01;OsR498G0204802800.01;OsR498G0305351700.01;OsR498G0305542400.01;OsR498G0307087600.01;OsR498G0408696100.01;OsR498G0409230600.01;OsR498G0409231200.01;OsR498G0409331100.01;OsR498G0409512600.01;OsR498G0611579900.01;OsR498G0611871000.01;OsR498G0613237300.01;OsR498G0613237900.01;…
GO:0042546	cell wall biogenesis	biological_process	10	840	59	20619	0.000122454	0.00609633	4.16041	OsR498G0203415300.01;OsR498G0203416300.01;OsR498G0204825300.01;OsR498G0305542400.01;OsR498G0409231200.01;OsR498G0409331100.01;OsR498G0611844600.01;OsR498G0613237300.01;OsR498G0613237900.01;OsR498G1120293500.01
GO:0046658	anchored component of plasma membrane	cellular_component	20	840	193	20619	0.00012598	0.00609633	2.54367	OsR498G0102391600.01;OsR498G0203021300.01;OsR498G0203998100.01;OsR498G0305116500.01;OsR498G0305472900.01;OsR498G0305562600.01;OsR498G0305770700.01;OsR498G0307070600.01;OsR498G0307079200.01;OsR498G0408526500.01;OsR498G0408747800.01;OsR498G0409121400.01;OsR498G0409519400.01;OsR498G0713606300.01;OsR498G0714521300.01;OsR498G0815607300.01;OsR498G0816361900.01;OsR498G0816408800.01;OsR498G1018192000.01;…
GO:0006979	response to oxidative stress	biological_process	25	840	284	20619	0.000265445	0.0121396	2.16078	OsR498G0100724800.01;OsR498G0100725400.01;OsR498G0100789400.01;OsR498G0100833100.01;OsR498G0305140000.01;OsR498G0305527500.01;OsR498G0306017500.01;OsR498G0306018300.01;OsR498G0409394600.01;OsR498G0409416200.01;OsR498G0612636600.01;OsR498G0612720200.01;OsR498G0613076600.01;OsR498G0713367100.01;OsR498G0714364900.01;OsR498G0714832600.01;OsR498G0714833300.01;OsR498G0767689800.01;OsR498G0917153500.01;…
GO:0009055	electron transfer activity	molecular_function	17	840	159	20619	0.000272677	0.0121396	2.62446	OsR498G0100835500.01;OsR498G0102656100.01;OsR498G0203021300.01;OsR498G0262391800.01;OsR498G0305116500.01;OsR498G0305301900.01;OsR498G0307079200.01;OsR498G0307184300.01;OsR498G0564977200.01;OsR498G0714521300.01;OsR498G0714893000.01;OsR498G0815607300.01;OsR498G0816328200.01;OsR498G0816328500.01;OsR498G0917654500.01;OsR498G1120003500.01;OsR498G1120669500.01
GO:0032922	circadian regulation of gene expression	biological_process	7	840	33	20619	0.000306692	0.0127885	5.20682	OsR498G0100724800.01;OsR498G0100725400.01;OsR498G0306017500.01;OsR498G0306018300.01;OsR498G0714832600.01;OsR498G0714833300.01;OsR498G0767689800.01
GO:0006952	defense response	biological_process	68	840	1091	20619	0.000320936	0.0127885	1.52993	OsR498G0100789400.01;OsR498G0100940800.01;OsR498G0101910500.01;OsR498G0101911900.01;OsR498G0102067000.01;OsR498G0102141700.01;OsR498G0102182600.01;OsR498G0102222100.01;OsR498G0203096300.01;OsR498G0203661900.01;OsR498G0203998100.01;OsR498G0204193000.01;OsR498G0204193200.01;OsR498G0204267400.01;OsR498G0204903300.01;OsR498G0305255200.01;OsR498G0305472900.01;OsR498G0305562600.01;OsR498G0306080600.01;…
GO:0009625	response to insect	biological_process	6	840	24	20619	0.000321723	0.0127885	6.13661	OsR498G0100789400.01;OsR498G0204395600.01;OsR498G0305894900.01;OsR498G0510091900.01;OsR498G1119553700.01;OsR498G1220839300.01
GO:0005886	plasma membrane	cellular_component	135	840	2502	20619	0.000349629	0.0134185	1.32445	OsR498G0100035200.01;OsR498G0100189500.01;OsR498G0100261800.01;OsR498G0100733500.01;OsR498G0100803600.01;OsR498G0101010400.01;OsR498G0101254800.01;OsR498G0101469100.01;OsR498G0101542000.01;OsR498G0101714600.01;OsR498G0101727800.01;OsR498G0102067000.01;OsR498G0102182600.01;OsR498G0102222100.01;OsR498G0102274300.01;OsR498G0102274600.01;OsR498G0102309900.01;OsR498G0102422100.01;OsR498G0102446100.01;…
GO:0048829	root cap development	biological_process	4	840	10	20619	0.000471679	0.0174993	9.81857	OsR498G0203341300.01;OsR498G0204765100.01;OsR498G0305557700.01;OsR498G0612675000.01
GO:0031225	anchored component of membrane	cellular_component	19	840	198	20619	0.000489739	0.0175832	2.35547	OsR498G0203021300.01;OsR498G0204744400.01;OsR498G0305116500.01;OsR498G0305472900.01;OsR498G0305562600.01;OsR498G0305770700.01;OsR498G0306209100.01;OsR498G0307070600.01;OsR498G0307079200.01;OsR498G0408747800.01;OsR498G0409121400.01;OsR498G0511233000.01;OsR498G0713606300.01;OsR498G0714521300.01;OsR498G0815607300.01;OsR498G0816361900.01;OsR498G0816408800.01;OsR498G0917755900.01;OsR498G1018192000.01
GO:0016847	1-aminocyclopropane-1-carboxylate synthase activity	molecular_function	3	840	5	20619	0.000633453	0.0220323	14.7279	OsR498G0306977200.01;OsR498G0409132800.01;OsR498G0509931600.01
GO:0020037	heme binding	molecular_function	38	840	540	20619	0.000801764	0.0264694	1.72734	OsR498G0100724800.01;OsR498G0100725400.01;OsR498G0100833100.01;OsR498G0101021000.01;OsR498G0101243900.01;OsR498G0102357300.01;OsR498G0204611500.01;OsR498G0305140000.01;OsR498G0305488900.01;OsR498G0305527500.01;OsR498G0306017500.01;OsR498G0306018300.01;OsR498G0307370500.01;OsR498G0408687100.01;OsR498G0409394600.01;OsR498G0409416200.01;OsR498G0509581400.01;OsR498G0612636600.01;OsR498G0612720200.01;…
GO:0000786	nucleosome	cellular_component	10	840	74	20619	0.000808589	0.0264694	3.31708	OsR498G0204546200.01;OsR498G0305687600.01;OsR498G0305688000.01;OsR498G0409163000.01;OsR498G0510997800.01;OsR498G0611565700.01;OsR498G0611661000.01;OsR498G0665967900.01;OsR498G1018731500.01;OsR498G1221729000.01
GO:0009522	photosystem I	cellular_component	6	840	29	20619	0.000954332	0.0303478	5.07857	OsR498G0101476600.01;OsR498G0160959100.01;OsR498G0306485300.01;OsR498G0713515500.01;OsR498G0917206700.01;OsR498G1221059300.01
GO:0009753	response to jasmonic acid	biological_process	13	840	121	20619	0.00131927	0.0407875	2.63722	OsR498G0100743700.01;OsR498G0203096300.01;OsR498G0203119900.01;OsR498G0204744400.01;OsR498G0305339700.01;OsR498G0305894900.01;OsR498G0510091900.01;OsR498G0510657700.01;OsR498G0511235500.01;OsR498G0613029200.01;OsR498G0714748500.01;OsR498G1220839300.01;OsR498G1221913200.01
GO:2000022	regulation of jasmonic acid mediated signaling pathway	biological_process	8	840	56	20619	0.0018425	0.0546356	3.50663	OsR498G0203119900.01;OsR498G0305330900.01;OsR498G0305331700.01;OsR498G0305894900.01;OsR498G0510091900.01;OsR498G0917182100.01;OsR498G1018631200.01;OsR498G1119553700.01
GO:0031347	regulation of defense response	biological_process	7	840	44	20619	0.00186536	0.0546356	3.90511	OsR498G0203096300.01;OsR498G0305330900.01;OsR498G0305331700.01;OsR498G0305894900.01;OsR498G0510091900.01;OsR498G0917182100.01;OsR498G1018631200.01
GO:0009768	photosynthesis, light harvesting in photosystem I	biological_process	4	840	14	20619	0.00197322	0.0563127	7.01327	OsR498G0101476600.01;OsR498G0160959100.01;OsR498G0306485300.01;OsR498G0917206700.01
GO:0019253	reductive pentose-phosphate cycle	biological_process	6	840	34	20619	0.00227268	0.0632374	4.33172	OsR498G0100750200.01;OsR498G0305790400.01;OsR498G0408696100.01;OsR498G0511102300.01;OsR498G1221349800.01;OsR498G1221350300.01
GO:0008810	cellulase activity	molecular_function	6	840	35	20619	0.00264984	0.0719336	4.20796	OsR498G0100430400.01;OsR498G0202874500.01;OsR498G0204716300.01;OsR498G0409480600.01;OsR498G0815068300.01;OsR498G0815984500.01
GO:0046982	protein heterodimerization activity	molecular_function	13	840	132	20619	0.00288215	0.076377	2.41745	OsR498G0102653200.01;OsR498G0204546200.01;OsR498G0305687600.01;OsR498G0305688000.01;OsR498G0409163000.01;OsR498G0510997800.01;OsR498G0611565700.01;OsR498G0611661000.01;OsR498G0613294100.01;OsR498G0665967900.01;OsR498G0917846800.01;OsR498G1018731500.01;OsR498G1221729000.01
GO:0000978	RNA polymerase II proximal promoter sequence-specific DNA binding	molecular_function	6	840	36	20619	0.00307204	0.0795158	4.09107	OsR498G0100280000.01;OsR498G0305270500.01;OsR498G0409098300.01;OsR498G0816570600.01;OsR498G0917608700.01;OsR498G0917829900.01
GO:0050502	cis-zeatin O-beta-D-glucosyltransferase activity	molecular_function	3	840	8	20619	0.00323495	0.0818296	9.20491	OsR498G0100253200.01;OsR498G0409056600.01;OsR498G0409058200.01
GO:0006887	exocytosis	biological_process	9	840	75	20619	0.003352	0.082906	2.94557	OsR498G0102536100.01;OsR498G0161291100.01;OsR498G0204167700.01;OsR498G0307007300.01;OsR498G0363644900.01;OsR498G0612024500.01;OsR498G0666007100.01;OsR498G0815483700.01;OsR498G1120393200.01
GO:0003677	DNA binding	molecular_function	86	840	1593	20619	0.0043585	0.104389	1.32517	OsR498G0100023900.01;OsR498G0100024100.01;OsR498G0100143300.01;OsR498G0100148300.01;OsR498G0100407600.01;OsR498G0100785100.01;OsR498G0101357600.01;OsR498G0101382500.01;OsR498G0101808700.01;OsR498G0101996100.01;OsR498G0102078100.01;OsR498G0102141700.01;OsR498G0102207800.01;OsR498G0102237800.01;OsR498G0102285600.01;OsR498G0102387900.01;OsR498G0102429100.01;OsR498G0202941400.01;OsR498G0203016200.01;…
GO:0000302	response to reactive oxygen species	biological_process	7	840	51	20619	0.00440816	0.104389	3.36912	OsR498G0100789400.01;OsR498G0160735000.01;OsR498G0305894900.01;OsR498G0408649700.01;OsR498G0510091900.01;OsR498G0612015400.01;OsR498G0715018700.01
GO:0061408	positive regulation of transcription from RNA polymerase II promoter in response to heat stress	biological_process	5	840	28	20619	0.00499375	0.115793	4.38329	OsR498G0305270500.01;OsR498G0409098300.01;OsR498G0816570600.01;OsR498G0917608700.01;OsR498G0917829900.01
GO:0019760	glucosinolate metabolic process	biological_process	4	840	19	20619	0.00649749	0.142312	5.16767	OsR498G0204519700.01;OsR498G0306817500.01;OsR498G0409258900.01;OsR498G0613029200.01
GO:0010325	raffinose family oligosaccharide biosynthetic process	biological_process	3	840	10	20619	0.00652101	0.142312	7.36393	OsR498G0100235000.01;OsR498G0510816000.01;OsR498G1221863300.01
GO:0018685	alkane 1-monooxygenase activity	molecular_function	3	840	10	20619	0.00652101	0.142312	7.36393	OsR498G0102357300.01;OsR498G1119425200.01;OsR498G1220946600.01
GO:0030245	cellulose catabolic process	biological_process	6	840	42	20619	0.00673182	0.144087	3.50663	OsR498G0100430400.01;OsR498G0202874500.01;OsR498G0204716300.01;OsR498G0409480600.01;OsR498G0815068300.01;OsR498G0815984500.01
GO:0080151	positive regulation of salicylic acid mediated signaling pathway	biological_process	3	840	11	20619	0.00869738	0.182645	6.69448	OsR498G0305894900.01;OsR498G0510091900.01;OsR498G1119553700.01
GO:0000145	exocyst	cellular_component	7	840	58	20619	0.0089663	0.182691	2.9625	OsR498G0102536100.01;OsR498G0161291100.01;OsR498G0204167700.01;OsR498G0612024500.01;OsR498G0666007100.01;OsR498G0815483700.01;OsR498G1120393200.01
GO:0009723	response to ethylene	biological_process	12	840	135	20619	0.00919202	0.182691	2.1819	OsR498G0100743700.01;OsR498G0100789400.01;OsR498G0203096300.01;OsR498G0203119900.01;OsR498G0203661900.01;OsR498G0305339700.01;OsR498G0306901200.01;OsR498G0409262000.01;OsR498G0510657700.01;OsR498G0613029200.01;OsR498G1018137200.01;OsR498G1018140100.01
GO:0010150	leaf senescence	biological_process	12	840	135	20619	0.00919202	0.182691	2.1819	OsR498G0100419400.01;OsR498G0100789400.01;OsR498G0102391600.01;OsR498G0204477900.01;OsR498G0204569800.01;OsR498G0305894900.01;OsR498G0306076100.01;OsR498G0409519400.01;OsR498G0510091900.01;OsR498G0917182100.01;OsR498G1119553700.01;OsR498G1220983000.01
GO:0042742	defense response to bacterium	biological_process	25	840	370	20619	0.0096232	0.187906	1.65854	OsR498G0100119500.01;OsR498G0101574800.01;OsR498G0203119900.01;OsR498G0204021100.01;OsR498G0204192200.01;OsR498G0204192400.01;OsR498G0305894900.01;OsR498G0306076100.01;OsR498G0408452400.01;OsR498G0408736200.01;OsR498G0408737000.01;OsR498G0409516900.01;OsR498G0510091900.01;OsR498G0511050000.01;OsR498G0511092300.01;OsR498G0611805800.01;OsR498G0917182100.01;OsR498G0917195700.01;OsR498G1018439200.01;…
GO:0080142	regulation of salicylic acid biosynthetic process	biological_process	4	840	22	20619	0.0111329	0.213637	4.46299	OsR498G0100119500.01;OsR498G1119553700.01;OsR498G1120695800.01;OsR498G1221837800.01
GO:0042752	regulation of circadian rhythm	biological_process	7	840	61	20619	0.0117212	0.221113	2.8168	OsR498G0100724800.01;OsR498G0100725400.01;OsR498G0306017500.01;OsR498G0306018300.01;OsR498G0714832600.01;OsR498G0714833300.01;OsR498G0767689800.01
GO:0009409	response to cold	biological_process	20	840	285	20619	0.013198	0.244822	1.72256	OsR498G0100789400.01;OsR498G0102700100.01;OsR498G0202862100.01;OsR498G0203096300.01;OsR498G0203188000.01;OsR498G0203417000.01;OsR498G0204395600.01;OsR498G0204464600.01;OsR498G0306076100.01;OsR498G0408687100.01;OsR498G0408781500.01;OsR498G0409166900.01;OsR498G0511019800.01;OsR498G0611677500.01;OsR498G0713367100.01;OsR498G0713673600.01;OsR498G0917467900.01;OsR498G1019203700.01;OsR498G1120153200.01;…
GO:0000272	polysaccharide catabolic process	biological_process	6	840	49	20619	0.0141287	0.249946	3.00569	OsR498G0100702400.01;OsR498G0204267400.01;OsR498G0305210700.01;OsR498G0408218400.01;OsR498G0510949400.01;OsR498G1221412700.01
GO:0009740	gibberellic acid mediated signaling pathway	biological_process	6	840	49	20619	0.0141287	0.249946	3.00569	OsR498G0100093200.01;OsR498G0203096300.01;OsR498G0306901200.01;OsR498G0408721800.01;OsR498G0510816000.01;OsR498G0613294100.01
GO:0080187	floral organ senescence	biological_process	3	840	13	20619	0.0141873	0.249946	5.66456	OsR498G0100419400.01;OsR498G0305894900.01;OsR498G0510091900.01
GO:0009504	cell plate	cellular_component	5	840	36	20619	0.0146681	0.249946	3.40923	OsR498G0203643200.01;OsR498G0204736200.01;OsR498G0307007300.01;OsR498G0363644900.01;OsR498G0509592800.01
GO:0009627	systemic acquired resistance	biological_process	5	840	36	20619	0.0146681	0.249946	3.40923	OsR498G0203539800.01;OsR498G0203544900.01;OsR498G0305351700.01;OsR498G0611805800.01;OsR498G1119553700.01
GO:0008152	metabolic process	biological_process	2	840	5	20619	0.0152708	0.249946	9.81857	OsR498G0917313200.01;OsR498G0917313300.01
GO:0045088	regulation of innate immune response	biological_process	2	840	5	20619	0.0152708	0.249946	9.81857	OsR498G0666049400.01;OsR498G1221913200.01
GO:0080153	negative regulation of reductive pentose-phosphate cycle	biological_process	2	840	5	20619	0.0152708	0.249946	9.81857	OsR498G0100750200.01;OsR498G0305790400.01
GO:0009688	abscisic acid biosynthetic process	biological_process	4	840	25	20619	0.0174872	0.278543	3.92743	OsR498G0204612600.01;OsR498G0307184300.01;OsR498G0713538700.01;OsR498G1119354300.01
GO:0045487	gibberellin catabolic process	biological_process	3	840	14	20619	0.0175185	0.278543	5.25995	OsR498G0102021500.01;OsR498G0511337200.01;OsR498G0613327500.01
GO:0009851	auxin biosynthetic process	biological_process	5	840	38	20619	0.0182765	0.286504	3.22979	OsR498G0100642500.01;OsR498G0307184300.01;OsR498G0613294100.01;OsR498G0816615300.01;OsR498G0917846800.01
GO:0016787	hydrolase activity	molecular_function	15	840	202	20619	0.018627	0.287943	1.82275	OsR498G0100149600.01;OsR498G0203003800.01;OsR498G0204720200.01;OsR498G0306639200.01;OsR498G0407975600.01;OsR498G0510816000.01;OsR498G0611575600.01;OsR498G0611839300.01;OsR498G0611850100.01;OsR498G0612021600.01;OsR498G0713888000.01;OsR498G0714983100.01;OsR498G0917623600.01;OsR498G1119803100.01;OsR498G1120274700.01
GO:0009863	salicylic acid mediated signaling pathway	biological_process	4	840	26	20619	0.0200168	0.305187	3.77637	OsR498G0102222100.01;OsR498G0306901200.01;OsR498G0666049400.01;OsR498G0714963400.01
GO:0009862	systemic acquired resistance, salicylic acid mediated signaling pathway	biological_process	3	840	15	20619	0.0212469	0.318088	4.90929	OsR498G0305894900.01;OsR498G0510091900.01;OsR498G1119553700.01
GO:0045893	positive regulation of transcription, DNA-templated	biological_process	18	840	262	20619	0.0218437	0.318088	1.6864	OsR498G0100280000.01;OsR498G0101751200.01;OsR498G0101782700.01;OsR498G0102653200.01;OsR498G0205021200.01;OsR498G0305234800.01;OsR498G0305339700.01;OsR498G0306705400.01;OsR498G0510657700.01;OsR498G0511019800.01;OsR498G0612870600.01;OsR498G0613294100.01;OsR498G0666049400.01;OsR498G0714927600.01;OsR498G0766995400.01;OsR498G0917182100.01;OsR498G0917846800.01;OsR498G1221412700.01
GO:0009834	plant-type secondary cell wall biogenesis	biological_process	6	840	54	20619	0.0220201	0.318088	2.72738	OsR498G0203341300.01;OsR498G0408747800.01;OsR498G0612675000.01;OsR498G0613211900.01;OsR498G0816408800.01;OsR498G0816615300.01
GO:0060771	phyllotactic patterning	biological_process	2	840	6	20619	0.0222919	0.318088	8.18214	OsR498G0305810800.01;OsR498G0613098400.01
GO:0060774	auxin mediated signaling pathway involved in phyllotactic patterning	biological_process	2	840	6	20619	0.0222919	0.318088	8.18214	OsR498G0305810800.01;OsR498G0613098400.01
GO:0043531	ADP binding	molecular_function	29	840	480	20619	0.0229784	0.323734	1.48301	OsR498G0100940800.01;OsR498G0101910500.01;OsR498G0101911900.01;OsR498G0204192200.01;OsR498G0204192400.01;OsR498G0204193000.01;OsR498G0204193200.01;OsR498G0408369700.01;OsR498G0408736200.01;OsR498G0408737000.01;OsR498G0409297700.01;OsR498G0511050000.01;OsR498G0511090900.01;OsR498G0613050900.01;OsR498G0713414200.01;OsR498G0714308900.01;OsR498G0815527800.01;OsR498G1018197800.01;OsR498G1018439200.01;…
GO:0016131	brassinosteroid metabolic process	biological_process	3	840	16	20619	0.0253742	0.353018	4.60246	OsR498G0100253200.01;OsR498G0101021000.01;OsR498G0612888300.01
GO:0019901	protein kinase binding	molecular_function	8	840	89	20619	0.0285915	0.388587	2.20642	OsR498G0204021100.01;OsR498G0204950410.01;OsR498G0204955800.01;OsR498G0511092900.01;OsR498G0511174900.01;OsR498G0714558200.01;OsR498G0916678000.01;OsR498G1220944700.01
GO:0045454	cell redox homeostasis	biological_process	11	840	141	20619	0.0294601	0.388587	1.91497	OsR498G0100835500.01;OsR498G0102656100.01;OsR498G0203139800.01;OsR498G0262391800.01;OsR498G0305301900.01;OsR498G0564977200.01;OsR498G0611780000.01;OsR498G0714402400.01;OsR498G0714893000.01;OsR498G0917743800.01;OsR498G1120669500.01
GO:0055075	potassium ion homeostasis	biological_process	3	840	17	20619	0.0298995	0.388587	4.33172	OsR498G0100149600.01;OsR498G0204569800.01;OsR498G0612271500.01
GO:0004365	glyceraldehyde-3-phosphate dehydrogenase (NAD+) (phosphorylating) activity	molecular_function	2	840	7	20619	0.0303747	0.388587	7.01327	OsR498G0408696100.01;OsR498G0815103000.01
GO:0009538	photosystem I reaction center	cellular_component	2	840	7	20619	0.0303747	0.388587	7.01327	OsR498G0307145600.01;OsR498G0816613300.01
GO:0060772	leaf phyllotactic patterning	biological_process	2	840	7	20619	0.0303747	0.388587	7.01327	OsR498G0305810800.01;OsR498G0613098400.01
GO:1900367	positive regulation of defense response to insect	biological_process	2	840	7	20619	0.0303747	0.388587	7.01327	OsR498G0306076100.01;OsR498G1119553700.01
GO:0034605	cellular response to heat	biological_process	7	840	74	20619	0.0308593	0.3903	2.32196	OsR498G0305270500.01;OsR498G0305678800.01;OsR498G0409098300.01;OsR498G0816570600.01;OsR498G0917608700.01;OsR498G0917829900.01;OsR498G1171198400.01
GO:0009835	fruit ripening	biological_process	4	840	30	20619	0.0323079	0.40403	3.27286	OsR498G0101571600.01;OsR498G0306977200.01;OsR498G0409132800.01;OsR498G0509931600.01
GO:0009938	negative regulation of gibberellic acid mediated signaling pathway	biological_process	3	840	18	20619	0.0348197	0.430604	4.09107	OsR498G0203096300.01;OsR498G0306901200.01;OsR498G0613294100.01
GO:0022857	transmembrane transporter activity	molecular_function	9	840	110	20619	0.035688	0.436492	2.00834	OsR498G0100733500.01;OsR498G0101254800.01;OsR498G0306718000.01;OsR498G0307297600.01;OsR498G0408567100.01;OsR498G0408689100.01;OsR498G0666498300.01;OsR498G0714576500.01;OsR498G0816615300.01
GO:0009737	response to abscisic acid	biological_process	21	840	337	20619	0.0361043	0.436784	1.5296	OsR498G0100789400.01;OsR498G0101832600.01;OsR498G0203096300.01;OsR498G0203119900.01;OsR498G0203544900.01;OsR498G0203643200.01;OsR498G0204154900.01;OsR498G0204736200.01;OsR498G0306901200.01;OsR498G0307226200.01;OsR498G0363644900.01;OsR498G0408721800.01;OsR498G0511283000.01;OsR498G0612870600.01;OsR498G0613029200.01;OsR498G0713673600.01;OsR498G0816552000.01;OsR498G1018954900.01;OsR498G1120073200.01;…
GO:0051300	spindle pole body organization	biological_process	2	840	8	20619	0.0394213	0.466202	6.13661	OsR498G0917438000.01;OsR498G1222061300.01
GO:0052634	C-19 gibberellin 2-beta-dioxygenase activity	molecular_function	2	840	8	20619	0.0394213	0.466202	6.13661	OsR498G0102021500.01;OsR498G0511337200.01
GO:0047262	polygalacturonate 4-alpha-galacturonosyltransferase activity	molecular_function	4	840	32	20619	0.0397926	0.466202	3.0683	OsR498G0101929300.01;OsR498G0363447100.01;OsR498G0611993700.01;OsR498G0714861100.01
GO:0009626	plant-type hypersensitive response	biological_process	13	840	186	20619	0.0413511	0.466892	1.71561	OsR498G0100119500.01;OsR498G0100419400.01;OsR498G0203539800.01;OsR498G0204192200.01;OsR498G0204192400.01;OsR498G0408736200.01;OsR498G0408737000.01;OsR498G0511050000.01;OsR498G0611805800.01;OsR498G1018439200.01;OsR498G1018559800.01;OsR498G1119553700.01;OsR498G1120430300.01
GO:0004568	chitinase activity	molecular_function	5	840	47	20619	0.0415295	0.466892	2.61132	OsR498G0100702400.01;OsR498G0204267400.01;OsR498G0408218400.01;OsR498G1120762900.01;OsR498G1120764000.01
GO:0007088	regulation of mitotic nuclear division	biological_process	5	840	47	20619	0.0415295	0.466892	2.61132	OsR498G0204950410.01;OsR498G0204955800.01;OsR498G0511092900.01;OsR498G0714558200.01;OsR498G0916678000.01
GO:0010311	lateral root formation	biological_process	5	840	47	20619	0.0415295	0.466892	2.61132	OsR498G0205021200.01;OsR498G0305234800.01;OsR498G0305810800.01;OsR498G0613098400.01;OsR498G0714641300.01
GO:0015293	symporter activity	molecular_function	8	840	96	20619	0.0420813	0.468365	2.04554	OsR498G0204223300.01;OsR498G0204569800.01;OsR498G0305557700.01;OsR498G0409426500.01;OsR498G0612751100.01;OsR498G1019260300.01;OsR498G1221047500.01;OsR498G1221048400.01
GO:0009416	response to light stimulus	biological_process	10	840	132	20619	0.0435655	0.480083	1.85958	OsR498G0100743700.01;OsR498G0100789400.01;OsR498G0101476600.01;OsR498G0102422100.01;OsR498G0160959100.01;OsR498G0203188000.01;OsR498G0306485300.01;OsR498G0408696100.01;OsR498G0511116600.01;OsR498G0917206700.01
GO:0045787	positive regulation of cell cycle	biological_process	5	840	48	20619	0.0448669	0.489577	2.55692	OsR498G0204950410.01;OsR498G0204955800.01;OsR498G0511092900.01;OsR498G0714558200.01;OsR498G0916678000.01
GO:0060548	negative regulation of cell death	biological_process	6	840	65	20619	0.0486259	0.518069	2.26582	OsR498G0408736200.01;OsR498G0408737000.01;OsR498G0511050000.01;OsR498G1018439200.01;OsR498G1018559800.01;OsR498G1120430300.01
GO:0048830	adventitious root development	biological_process	2	840	9	20619	0.0493399	0.518069	5.45476	OsR498G0205021200.01;OsR498G0305234800.01
GO:0071629	cytoplasm protein quality control by the ubiquitin-proteasome system	biological_process	2	840	9	20619	0.0493399	0.518069	5.45476	OsR498G0714805900.01;OsR498G0917824800.01
GO:2001020	regulation of response to DNA damage stimulus	biological_process	2	840	9	20619	0.0493399	0.518069	5.45476	OsR498G0100023900.01;OsR498G0100024100.01

## Sheet: Sheet3
Table S3 The expression of the DEGs enriched to hydrogen peroxide catabolic process (q<0.05 and FC>2)
geneID	gene_symbol	WT-1	WT-2	WT-3	Osdrp2b-1	Osdrp2b-2	Osdrp2b-3
OsR498G0100724800.01	PER2	5.39358	4.299	7.23035	14.0418	9.90028	11.9883
OsR498G0100725400.01	PER2	16.9219	11.4773	19.6776	38.477	28.9229	35.2016
OsR498G0100833100.01	PER1	4.85811	3.34279	3.42951	1.68338	1.49284	1.14762
OsR498G0203139800.01	PRXIIE-2	18.4275	26.0596	40.9987	18.6952	10.1904	11.3168
OsR498G0305140000.01	GSVIVT00037159001	0.554814	0.366581	0.330271	0.082392	0	0.144554
OsR498G0305527500.01	PER54	7.08734	3.91834	6.39925	2.55989	1.40552	2.19085
OsR498G0306017500.01	PER2	1.77576	0.899114	1.36964	0.664543	0.176293	0.296106
OsR498G0306018300.01	PER2	7.49	8.94968	8.43661	3.39497	3.95231	3.70935
OsR498G0409394600.01	GSVIVT00023967001	2.76842	3.31769	3.09397	1.20749	0.658961	1.00881
OsR498G0409416200.01	PER16	3.80914	1.44019	3.07916	1.05311	0.862071	1.5837
OsR498G0612636600.01	PER70	0.440492	0.416995	0.311918	0.165354	0.078091	0.140272
OsR498G0612720200.01	GSVIVT00023967001	8.72411	2.88499	8.98405	24.6972	15.5246	20.2142
OsR498G0713367100.01	PER3	8.634	3.75718	7.60834	26.9258	16.9618	19.5294
OsR498G0714364900.01	PER7	2.18038	2.21616	3.65675	13.003	10.2535	10.8036
OsR498G0714832600.01	PER2	0.80195	0.272394	0.621713	3.81928	2.36069	2.81832
OsR498G0714833300.01	PER2	1.0528	0.611127	2.46148	3.59894	2.73502	3.29163
OsR498G0715018700.01	APX2	0.326884	0.159144	0.534163	2.46358	2.26006	2.95249
OsR498G0767689800.01	PER2	0.109292	0.0532092	0.187525	0.880497	0.319696	1.42378
OsR498G0917153500.01	PER57	3.15107	2.53127	6.02455	18.8075	12.3177	15.0242
OsR498G0917154200.01	PER57	0.358616	0.541237	0.70322	1.13701	0.896419	1.55103
OsR498G1019103100.01	GSVIVT00037159001	0.827497	1.07432	1.2274	0.242622	0.315968	0.375918
OsR498G1119311900.01	GSVIVT00023967001	0.620546	1.56092	0.354914	0.215025	0.19252	0.215574
OsR498G1221065400.01	PER43	4.07063	6.27567	8.6474	2.87979	2.16494	2.00332

## Sheet: Sheet4
Table S4 The expression of the DEGs enriched to cell wall biogenesis and cell wall organization (q<0.05 and FC>2)
geneID	gene_symbol	WT-1	WT-2	WT-3	Osdrp2b-1	Osdrp2b-2	Osdrp2b-3
OsR498G0100270600.01	LRX3	4.33326	3.66538	6.14743	2.10128	1.37762	2.05619
OsR498G0100430400.01	GLU5	8.67603	4.9549	6.77602	1.72755	1.97494	1.49306
OsR498G0101571600.01		2.05917	1.75879	1.38138	0.675968	0.595611	0.263547
OsR498G0202874500.01	GLU14	1.87603	1.32435	1.80872	0.341282	0.764944	0.439911
OsR498G0203998100.01	At2g27500	4.56331	6.35641	3.86829	1.41652	1.88764	1.61829
OsR498G0204716300.01	Os02g0733300	0.177254	0.320529	0.359996	0.0263229	0.0673367	0.0527801
OsR498G0307198000.01	LRX6	12.3514	12.234	16.5897	7.08394	4.77747	5.91162
OsR498G0408526500.01	At2g27500	10.6607	22.608	25.3449	4.9658	3.19528	1.83603
OsR498G0611575600.01	BDG3	1.01579	0.663404	0.607283	0.19316	0.289885	0.232383
OsR498G0666812400.01	LRX1	3.16974	4.26215	3.97932	1.62136	1.05251	1.46819
OsR498G0713615700.01	LRX6	2.10247	0.757619	2.33733	0.550696	0.123265	0.396823
OsR498G0714983100.01	BDG4	0.708411	0.768166	0.947143	0.25105	0.27401	0.302028
OsR498G0815068300.01	Os08g0114200	9.94875	9.90272	7.52565	3.00747	4.12932	3.24589
OsR498G0815984500.01	GLU15	0.643425	0.136197	0.521142	1.26501	1.39856	1.25367
OsR498G0100104900.01	XYL1	3.11258	2.15619	3.24915	1.22341	0.724754	0.936041
OsR498G0203415300.01	XTH26	0.997756	0.305334	0.838512	7.31963	5.51876	6.80353
OsR498G0203416300.01	XTH26	0.084187	0.0273244	0.357684	1.13769	1.04473	0.965119
OsR498G0305542400.01	XTH28	0.194877	0.160559	0.19107	0.0467491	0	0.0156228
OsR498G0305562600.01	At5g42100	0.306106	0.461987	0.28512	0.0318205	0.0325601	0.127607
OsR498G0409230600.01	XTH25	3.54942	4.18863	3.80162	1.68444	1.0875	1.80936
OsR498G0409231200.01	XTH15	9.17598	7.0261	8.80666	0.335869	0.0458233	0.134691
OsR498G0409331100.01	XTH9	1.2182	2.38716	1.71695	0.332418	0.566905	0.650662
OsR498G0613240400.01	XTH25	7.93786	7.57723	8.68342	2.39621	3.59489	2.78164
OsR498G1018192000.01	At5g42100	2.83636	4.44221	3.51665	2.46486	1.22915	1.53274
OsR498G1120293500.01	XTH	1.7807	2.79926	2.18765	0.579858	0.456411	0.581337
OsR498G0101175200.01	CALS7	0.294822	0.406231	1.03081	0.873168	1.46741	1.88993
OsR498G0101929300.01	GAUT15	4.4201	5.04019	4.02047	2.29187	1.68804	2.16452
OsR498G0204825300.01	FUT1	3.06244	4.96127	3.58501	1.18009	0.912654	0.646576
OsR498G0408700100.01	H0219H12.8	1.41936	1.02271	0.695818	0.177056	0.271757	0.266262
OsR498G0409017400.01	CER26L	0.924075	0.514157	0.647159	0.156833	0.0401195	0.373429
OsR498G0611844600.01	FT1	0.27208	0.20259	0.235381	0.765317	0.817151	0.533753
OsR498G0611937500.01	OsI_22263	0.576043	0.693739	0.535064	0.220615	0.274116	0.20538
OsR498G0611993700.01	GATL9	1.70884	1.53167	1.65326	0.764667	0.337051	0.365618
OsR498G0612546200.01	CSLD5	0.308709	0.264806	0.151339	1.13083	1.00074	0.919229
OsR498G0714861100.01	GATL4	0.958635	1.40014	0.952275	0.498264	0.241505	0.499535
OsR498G0816615300.01	WAT1	37.7202	37.2988	39.4831	13.0046	22.0825	14.259
OsR498G1019254300.01	CSLD1	1.35589	0.602993	1.0354	1.81607	1.82361	2.53404
OsR498G0613237300.01	XTH24	14.3333	23.3813	28.3322	7.70748	4.55503	5.75387
OsR498G0613237900.01		0.0178359	0.0521007	0.0524625	0.352278	0.284578	0.297412

## Sheet: Sheet5
Table S5 Significantly enriched gene sets identified by Gene Set Enrichment Analysis (GSEA) (|NES| > 1, P < 0.05, FDR < 0.25)
Term	ES	NES	pval	fdr	geneset_size	matched_size	core_genes
vacuole organization(GO:0007033)	0.625731	2.3558	0	0	35	33	OsR498G0713502400.01,OsR498G0100149600.01,OsR498G0305342800.01,OsR498G1221178100.01,OsR498G0204890700.01,OsR498G0305336500.01,OsR498G0307032200.01,OsR498G0816216300.01,OsR498G0613333000.01,OsR498G0511184300.01,OsR498G0306123200.01,OsR498G0611776200.01,OsR498G0100863300.01,OsR498G0102788400.01,OsR498G0100978400.01,OsR498G0916901800.01,OsR498G1018628000.01,OsR498G0307308200.01,OsR498G1019244400.01
phospholipid translocation(GO:0045332)	0.713742	2.32558	0	0	20	18	OsR498G1120055700.01,OsR498G0612358500.01,OsR498G0100658600.01,OsR498G0408239000.01,OsR498G0509556900.01,OsR498G0305860200.01,OsR498G1018708400.01,OsR498G0307168700.01,OsR498G0305859800.01,OsR498G0613124300.01,OsR498G0510541400.01,OsR498G0612791100.01,OsR498G0305893500.01,OsR498G0917948700.01,OsR498G0305134800.01,OsR498G0666551700.01
DNA duplex unwinding(GO:0032508)	0.609654	2.26676	0	0	59	32	OsR498G0815059300.01,OsR498G0101099000.01,OsR498G0510239500.01,OsR498G0204301500.01,OsR498G0815702100.01,OsR498G0100616300.01,OsR498G0815059000.01,OsR498G0305955100.01,OsR498G0306311600.01,OsR498G0203863600.01,OsR498G0101450600.01,OsR498G0714729500.01,OsR498G0204881400.01,OsR498G1120706200.01,OsR498G0713577000.01,OsR498G0205059800.01,OsR498G0204280900.01
activation of GTPase activity(GO:0090630)	0.70988	2.26176	0	0.000291183	17	16	OsR498G0305604600.01,OsR498G0816572100.01,OsR498G0305709100.01,OsR498G0204632400.01,OsR498G0816077600.01,OsR498G0714583800.01,OsR498G0100000700.01,OsR498G0305439300.01,OsR498G0917798400.01
phosphatidylinositol phosphorylation(GO:0046854)	0.643442	2.25174	0	0.000727958	25	23	OsR498G0612038400.01,OsR498G0816126000.01,OsR498G1221178100.01,OsR498G0815726600.01,OsR498G0509867800.01,OsR498G0815035700.01,OsR498G0816216300.01,OsR498G0306123200.01,OsR498G0917674800.01,OsR498G0916901800.01,OsR498G0714567400.01,OsR498G0306914000.01,OsR498G1119603400.01,OsR498G0917412600.01,OsR498G1221052400.01
protein targeting to vacuole(GO:0006623)	0.54263	2.15173	0	0.00311982	37	37	OsR498G0102073900.01,OsR498G1019211600.01,OsR498G0203778200.01,OsR498G0815077600.01,OsR498G0204936400.01,OsR498G0815078200.01,OsR498G0100834200.01,OsR498G0714961800.01,OsR498G0509597500.01,OsR498G0202876300.01,OsR498G0101771000.01,OsR498G0306763100.01,OsR498G0204775600.01,OsR498G0100162900.01,OsR498G0305193900.01,OsR498G1019244400.01,OsR498G0101960900.01,OsR498G0306653900.01,OsR498G0101105700.01,…
cellular response to amino acid stimulus(GO:0071230)	0.599805	2.13392	0	0.00327581	32	26	OsR498G0611753200.01,OsR498G0611753600.01,OsR498G0611748600.01,OsR498G0611748400.01,OsR498G0611991000.01,OsR498G1119304200.01,OsR498G0611752400.01,OsR498G0917501700.01,OsR498G0917508700.01,OsR498G0714455300.01,OsR498G1220814600.01,OsR498G0713362700.01,OsR498G0611748000.01,OsR498G0917499900.01,OsR498G0969195100.01,OsR498G0917501000.01,OsR498G0917508100.01,OsR498G0917501600.01
negative regulation of cell death(GO:0060548)	0.500729	2.12584	0	0.00323537	65	53	OsR498G1120430300.01,OsR498G0511050000.01,OsR498G1018439200.01,OsR498G1120484800.01,OsR498G0815041300.01,OsR498G1120435700.01,OsR498G1018551100.01,OsR498G1018440800.01,OsR498G1221893900.01,OsR498G1120736800.01,OsR498G0714173400.01,OsR498G1221311800.01,OsR498G1119645400.01,OsR498G1018559800.01,OsR498G0815391600.01,OsR498G0815985400.01,OsR498G0204117300.01,OsR498G0815391800.01,OsR498G0203882300.01,…
autophagy(GO:0006914)	0.615028	2.12572	0	0.00291183	25	23	OsR498G0305141900.01,OsR498G0510809900.01,OsR498G1018226200.01,OsR498G0305574600.01,OsR498G0203090200.01,OsR498G0203363300.01,OsR498G0102119600.01,OsR498G1221685900.01,OsR498G0101539800.01,OsR498G0409505200.01,OsR498G0307010100.01,OsR498G0204412600.01,OsR498G0815346100.01,OsR498G0102648800.01,OsR498G1019194000.01,OsR498G0306869600.01,OsR498G0100350800.01
calcium ion transport(GO:0006816)	0.579185	2.08209	0	0.00502952	34	27	OsR498G0611753200.01,OsR498G0611753600.01,OsR498G0611748600.01,OsR498G0101760400.01,OsR498G0611748400.01,OsR498G0611991000.01,OsR498G0306989600.01,OsR498G0611752400.01,OsR498G0917501700.01,OsR498G0917508700.01,OsR498G0714455300.01,OsR498G0713362700.01,OsR498G0611748000.01,OsR498G0917499900.01,OsR498G0969195100.01,OsR498G0917501000.01,OsR498G0917508100.01,OsR498G0917501600.01
positive regulation of defense response(GO:0031349)	0.583373	2.05959	0	0.00655162	35	23	OsR498G0612855800.01,OsR498G1119494900.01,OsR498G0612844500.01,OsR498G1120559200.01,OsR498G1120543200.01,OsR498G0612840300.01,OsR498G0612849800.01,OsR498G0612851100.01,OsR498G0101532700.01,OsR498G0815535700.01,OsR498G0203220600.01
DNA recombination(GO:0006310)	0.421607	2.05467	0	0.00649562	333	101	OsR498G0815059300.01,OsR498G0101099000.01,OsR498G0510239500.01,OsR498G0204301500.01,OsR498G0509937200.01,OsR498G1221229900.01,OsR498G0815702100.01,OsR498G0100616300.01,OsR498G0917451400.01,OsR498G0409543800.01,OsR498G0714436700.01,OsR498G1019269400.01,OsR498G0305926800.01,OsR498G0815059000.01,OsR498G0305621600.01,OsR498G0101607800.01,OsR498G0101943700.01,OsR498G0714211600.01,OsR498G1120493300.01,…
telomere maintenance(GO:0000723)	0.51412	2.05356	0	0.00603165	86	42	OsR498G0815059300.01,OsR498G0101099000.01,OsR498G0510239500.01,OsR498G0204301500.01,OsR498G0815702100.01,OsR498G0100616300.01,OsR498G0714191000.01,OsR498G0307011300.01,OsR498G0916649200.01,OsR498G0815059000.01,OsR498G0305621600.01,OsR498G0714211600.01,OsR498G0306311600.01,OsR498G0713563100.01,OsR498G0101647000.01,OsR498G0203863600.01,OsR498G1221546400.01,OsR498G0713577000.01,OsR498G0205059800.01,…
DNA integration(GO:0015074)	0.464337	2.0517	0	0.00582366	350	56	OsR498G0511076100.01,OsR498G0409326900.01,OsR498G0509937200.01,OsR498G1221229900.01,OsR498G0917451400.01,OsR498G0100955400.01,OsR498G0714436700.01,OsR498G1019269400.01,OsR498G1018657800.01,OsR498G0101943700.01,OsR498G1120493300.01,OsR498G1119514000.01,OsR498G0510454100.01,OsR498G0612437200.01,OsR498G0916797600.01,OsR498G1018287500.01,OsR498G1120646700.01,OsR498G0407820900.01,OsR498G1018412000.01,…
autophagosome assembly(GO:0000045)	0.575572	2.05097	0	0.00555068	25	24	OsR498G0305141900.01,OsR498G0815726600.01,OsR498G0509867800.01,OsR498G0612065500.01,OsR498G0307173100.01,OsR498G1018226200.01,OsR498G0305574600.01,OsR498G0203090200.01,OsR498G0101771000.01,OsR498G0204919800.01
macroautophagy(GO:0016236)	0.642757	2.04502	0.00299401	0.00522417	18	17	OsR498G0714607800.01,OsR498G0408600900.01,OsR498G0204936400.01,OsR498G0204743000.01,OsR498G0917621100.01,OsR498G0816298700.01,OsR498G0307026300.01,OsR498G0510937000.01,OsR498G1120018300.01,OsR498G0102095500.01,OsR498G0204412600.01
phosphatidylinositol dephosphorylation(GO:0046856)	0.53141	1.94105	0.00348432	0.013993	27	27	OsR498G0816112000.01,OsR498G0511080700.01,OsR498G0511248400.01,OsR498G0306595700.01,OsR498G0204104000.01,OsR498G0816490300.01,OsR498G0713613000.01,OsR498G1119905800.01,OsR498G0305734800.01
defense response signaling pathway, resistance gene-depen...(GO:0009870)	0.392289	1.9332	0	0.0143293	130	102	OsR498G1120430300.01,OsR498G0511050000.01,OsR498G1018439200.01,OsR498G1120484800.01,OsR498G0815041300.01,OsR498G1120435700.01,OsR498G1018551100.01,OsR498G0917913000.01,OsR498G1018440800.01,OsR498G1120447300.01,OsR498G0815528600.01,OsR498G1221893900.01,OsR498G1120736800.01,OsR498G0714173400.01,OsR498G1221311800.01,OsR498G1119645400.01,OsR498G1018559800.01,OsR498G0815391600.01,OsR498G0815985400.01,…
protein deubiquitination(GO:0016579)	0.454766	1.93	0	0.0140496	54	51	OsR498G0101757600.01,OsR498G0917766200.01,OsR498G0305367400.01,OsR498G0102070400.01,OsR498G0204160200.01,OsR498G1120126500.01,OsR498G0204293600.01,OsR498G1120395200.01,OsR498G1222128900.01,OsR498G0613081600.01,OsR498G0713574100.01,OsR498G0511161300.01,OsR498G0305633000.01,OsR498G0816506000.01,OsR498G1221646900.01,OsR498G0100258300.01,OsR498G0816502800.01,OsR498G0816310400.01,OsR498G0713560700.01,…
plant-type hypersensitive response(GO:0009626)	0.358106	1.85003	0	0.028009	186	156	OsR498G0100419400.01,OsR498G1120430300.01,OsR498G0511050000.01,OsR498G1018439200.01,OsR498G1120484800.01,OsR498G0203539800.01,OsR498G0815041300.01,OsR498G1120435700.01,OsR498G1018551100.01,OsR498G0917913000.01,OsR498G1018440800.01,OsR498G1120447300.01,OsR498G0815528600.01,OsR498G1221893900.01,OsR498G0815887900.01,OsR498G1120736800.01,OsR498G0917580500.01,OsR498G0714173400.01,OsR498G1221311800.01,…
regulation of intracellular pH(GO:0051453)	0.527846	1.83578	0	0.0313022	27	23	OsR498G0612271500.01,OsR498G0305342800.01,OsR498G1221894900.01,OsR498G0509849600.01,OsR498G0203543000.01,OsR498G0916941200.01,OsR498G0204938900.01,OsR498G1222190200.01,OsR498G1120163700.01,OsR498G0305090700.01,OsR498G0409413100.01,OsR498G0203584200.01,OsR498G0816415100.01,OsR498G0917714500.01,OsR498G0509736600.01
chromatin remodeling(GO:0006338)	0.524577	1.83362	0.00357143	0.030321	23	23	OsR498G0611733400.01,OsR498G0305955100.01,OsR498G0204626700.01,OsR498G0101724300.01,OsR498G0204569400.01,OsR498G0102455200.01,OsR498G0101258700.01,OsR498G0408770300.01,OsR498G0407642200.01,OsR498G1119529300.01,OsR498G0511266300.01
mRNA polyadenylation(GO:0006378)	0.509846	1.81579	0.00352113	0.0342747	32	26	OsR498G0917743800.01,OsR498G0917800000.01,OsR498G0407837000.01,OsR498G0612273700.01,OsR498G0714996300.01,OsR498G0815333200.01,OsR498G0613145000.01,OsR498G0203263700.01,OsR498G0917963000.01,OsR498G1018057400.01,OsR498G0612762400.01,OsR498G0203225100.01,OsR498G0101737900.01
replication fork processing(GO:0031297)	0.567366	1.80549	0.00655738	0.0353496	29	16	OsR498G0815059300.01,OsR498G0101099000.01,OsR498G0510239500.01,OsR498G0204301500.01,OsR498G0100616300.01,OsR498G0815059000.01,OsR498G0713577000.01,OsR498G0204280900.01,OsR498G0203808800.01
circadian regulation of translation(GO:0097167)	0.526079	1.77876	0.016129	0.0424455	25	22	OsR498G0714832600.01,OsR498G0714833300.01,OsR498G0100725400.01,OsR498G0100724800.01,OsR498G0767689800.01
actin filament organization(GO:0007015)	0.423085	1.7717	0	0.0430304	47	47	OsR498G0205007700.01,OsR498G0204870100.01,OsR498G0204065700.01,OsR498G0101879400.01,OsR498G0511253700.01,OsR498G0612359200.01,OsR498G1069805600.01,OsR498G0714844300.01,OsR498G0203538600.01,OsR498G0306819800.01,OsR498G1119886100.01,OsR498G1018644000.01,OsR498G0307045500.01,OsR498G0713971700.01,OsR498G0101213800.01,OsR498G0203294900.01,OsR498G0714758700.01,OsR498G0916904200.01,OsR498G0101676700.01,…
sugar mediated signaling pathway(GO:0010182)	0.467227	1.75114	0.00706714	0.0484612	27	27	OsR498G0816490300.01,OsR498G0306131300.01,OsR498G0203233800.01,OsR498G0611940400.01,OsR498G0204756500.01,OsR498G1120719100.01,OsR498G0917964200.01,OsR498G0714165300.01,OsR498G0204842400.01,OsR498G0613057100.01,OsR498G0307172900.01,OsR498G0203801600.01,OsR498G0102581400.01
late endosome to vacuole transport(GO:0045324)	0.476203	1.74893	0.00384615	0.0476436	30	29	OsR498G1019211600.01,OsR498G0203778200.01,OsR498G0815077600.01,OsR498G0204936400.01,OsR498G0815078200.01,OsR498G1120687800.01,OsR498G0101771000.01,OsR498G0510772400.01,OsR498G0306763100.01,OsR498G0102788400.01,OsR498G0307351900.01,OsR498G0102252800.01,OsR498G1019244400.01,OsR498G0713849700.01,OsR498G0306653900.01
regulation of cell shape(GO:0008360)	0.485179	1.73683	0.0152091	0.0506173	29	28	OsR498G0305132300.01,OsR498G0101175200.01,OsR498G0917621100.01,OsR498G0305163200.01,OsR498G1119529700.01,OsR498G0611502200.01,OsR498G0816298700.01,OsR498G0203324700.01,OsR498G0917794500.01,OsR498G0205054100.01,OsR498G0307026300.01,OsR498G0510937000.01,OsR498G1120018300.01
regulation of gene expression, epigenetic(GO:0040029)	0.571604	1.72329	0.0358306	0.0554187	17	15	OsR498G0612021100.01,OsR498G0409256800.01,OsR498G0307196700.01,OsR498G0409011400.01,OsR498G0816031100.01,OsR498G0815457900.01,OsR498G0204103100.01,OsR498G1221895700.01,OsR498G0202841400.01
peroxisome organization(GO:0007031)	0.511173	1.7034	0.00701754	0.0622859	19	19	OsR498G0816598300.01,OsR498G0409286200.01,OsR498G0202873500.01,OsR498G0510775200.01,OsR498G1018869300.01,OsR498G0409325500.01,OsR498G0102395000.01,OsR498G0714737100.01,OsR498G0511395300.01,OsR498G0408395400.01
sphingolipid metabolic process(GO:0006665)	0.546585	1.70143	0.0192926	0.0610602	17	16	OsR498G1221257500.01,OsR498G0100003100.01,OsR498G0204976100.01,OsR498G0409076400.01,OsR498G0102631800.01,OsR498G0102103600.01,OsR498G0305591600.01,OsR498G0100179800.01,OsR498G0102632600.01,OsR498G0714581100.01,OsR498G1120222300.01
Golgi organization(GO:0007030)	0.45273	1.69979	0.0152672	0.0601635	33	33	OsR498G0714607800.01,OsR498G0202813300.01,OsR498G0917621100.01,OsR498G0714990900.01,OsR498G0611478600.01,OsR498G0816298700.01,OsR498G0204775600.01,OsR498G0307026300.01,OsR498G0510937000.01,OsR498G0815981900.01,OsR498G0409398600.01,OsR498G1120018300.01,OsR498G0102095500.01,OsR498G0407508500.01,OsR498G0409079500.01
seed development(GO:0048316)	0.426809	1.69848	0.00429185	0.0589854	46	40	OsR498G0204426800.01,OsR498G0204428200.01,OsR498G0409006200.01,OsR498G0100232800.01,OsR498G0306182900.01,OsR498G0714735400.01,OsR498G0306610500.01,OsR498G0917738000.01,OsR498G0102558100.01,OsR498G1222120400.01,OsR498G0102736500.01,OsR498G0816572600.01
circadian regulation of gene expression(GO:0032922)	0.459099	1.69223	0.00420168	0.06038	33	29	OsR498G0714832600.01,OsR498G0714833300.01,OsR498G0100725400.01,OsR498G0100724800.01,OsR498G0767689800.01
fatty acid beta-oxidation(GO:0006635)	0.41486	1.67504	0.00478469	0.0665393	42	41	OsR498G1120483200.01,OsR498G0816598300.01,OsR498G0509768000.01,OsR498G0612514800.01,OsR498G0409286200.01,OsR498G0100901300.01,OsR498G1221246300.01,OsR498G0612489500.01,OsR498G0509800400.01,OsR498G1018220600.01,OsR498G0203400100.01,OsR498G0204441300.01,OsR498G0510775200.01,OsR498G1018869300.01,OsR498G0100209800.01,OsR498G0407995800.01,OsR498G0205010200.01
regulation of long-day photoperiodism, flowering(GO:0048586)	0.483547	1.65772	0.0135593	0.0721827	22	21	OsR498G0101859800.01,OsR498G0917046800.01,OsR498G1221907400.01,OsR498G0102073700.01,OsR498G0307192700.01,OsR498G0101261400.01,OsR498G1018988100.01,OsR498G0100345600.01,OsR498G0509961700.01,OsR498G0100279000.01,OsR498G0713600100.01,OsR498G0509961600.01,OsR498G0815037800.01,OsR498G0511268300.01,OsR498G0511273300.01
GPI anchor biosynthetic process(GO:0006506)	0.485906	1.63135	0.0138408	0.0840698	23	21	OsR498G0510334010.01,OsR498G0101400300.01,OsR498G1018251300.01,OsR498G0204884700.01,OsR498G0204183900.01,OsR498G0204339200.01,OsR498G1018354600.01,OsR498G1221664300.01,OsR498G0202937800.01,OsR498G0713968800.01,OsR498G0306113300.01,OsR498G0306640000.01,OsR498G0509722600.01,OsR498G0306046700.01,OsR498G0409495500.01,OsR498G0204781200.01
RNA-directed DNA methylation(GO:0080188)	0.406486	1.62198	0.0116732	0.0878281	44	38	OsR498G0612967800.01,OsR498G0713605500.01,OsR498G0409326200.01,OsR498G0611466700.01,OsR498G0307044300.01,OsR498G0409540400.01,OsR498G0305255700.01,OsR498G0612408800.01,OsR498G0407942800.01,OsR498G0101273200.01,OsR498G0509751900.01,OsR498G0511141300.01,OsR498G0816630800.01,OsR498G0409540200.01,OsR498G0102097400.01,OsR498G0613349000.01,OsR498G0714156900.01,OsR498G0408603800.01,OsR498G0815314100.01,…
cold acclimation(GO:0009631)	0.430476	1.61482	0.00858369	0.089592	34	30	OsR498G1120075200.01,OsR498G1120068200.01,OsR498G1120073200.01
cellular response to nitrogen starvation(GO:0006995)	0.509733	1.60271	0.0232558	0.0941492	17	16	OsR498G0101771000.01,OsR498G1221685900.01,OsR498G0409010500.01,OsR498G0100787900.01,OsR498G0101539800.01,OsR498G0202852800.01,OsR498G0306653900.01,OsR498G1119619600.01,OsR498G0815346100.01
regulation of photosynthesis(GO:0010109)	0.519039	1.5787	0.0485437	0.106688	17	15	OsR498G0409307900.01,OsR498G1119553300.01,OsR498G0100813800.01,OsR498G0409511000.01,OsR498G0714461000.01,OsR498G1221351500.01,OsR498G1119619600.01,OsR498G0714756300.01,OsR498G0815371500.01,OsR498G0713578300.01
dephosphorylation(GO:0016311)	0.452041	1.55166	0.0237288	0.123058	22	22	OsR498G0917302000.01,OsR498G1120562200.01,OsR498G0815524400.01,OsR498G1221671700.01,OsR498G0916858600.01,OsR498G0917494500.01,OsR498G0714567400.01,OsR498G0511185500.01,OsR498G0816083200.01,OsR498G1221052400.01,OsR498G1119419700.01
intracellular protein transport(GO:0006886)	0.280866	1.5461	0	0.124723	210	199	OsR498G0611506300.01,OsR498G0101997100.01,OsR498G0816572100.01,OsR498G0666830200.01,OsR498G0307255100.01,OsR498G1119287500.01,OsR498G0408642200.01,OsR498G0815077600.01,OsR498G0203201200.01,OsR498G0307173100.01,OsR498G1120147500.01,OsR498G0307331900.01,OsR498G0917621100.01,OsR498G1221726300.01,OsR498G0714763900.01,OsR498G0305709100.01,OsR498G0204632400.01,OsR498G0102779700.01,OsR498G0816077600.01,…
DNA replication(GO:0006260)	0.358128	1.54498	0.00487805	0.122962	90	55	OsR498G0815059300.01,OsR498G0101099000.01,OsR498G0510239500.01,OsR498G0306562700.01,OsR498G0204301500.01,OsR498G0815702100.01,OsR498G0100616300.01,OsR498G0815059000.01,OsR498G0102025100.01,OsR498G0306311600.01,OsR498G0714925300.01,OsR498G1018951400.01,OsR498G0611687900.01,OsR498G0713577000.01,OsR498G0205059800.01,OsR498G0204280900.01,OsR498G0100286700.01,OsR498G0816046700.01,OsR498G0203808800.01,…
meristem maintenance(GO:0010073)	0.443438	1.51561	0.041958	0.140587	27	21	OsR498G0307404300.01,OsR498G0101968200.01,OsR498G0203000900.01,OsR498G0613222500.01,OsR498G0101976900.01,OsR498G0202998300.01,OsR498G0101968800.01,OsR498G0307002900.01,OsR498G0510802000.01,OsR498G0612404800.01,OsR498G0202993600.01,OsR498G0203000700.01,OsR498G0202850300.01,OsR498G0101504200.01
production of siRNA involved in RNA interference(GO:0030422)	0.403282	1.48399	0.0368852	0.158381	32	31	OsR498G0815189400.01,OsR498G0408872400.01,OsR498G0306461200.01,OsR498G0612355300.01,OsR498G0917088600.01,OsR498G0409115900.01,OsR498G0102551400.01,OsR498G0100345000.01,OsR498G0102753000.01,OsR498G0305141600.01,OsR498G1018940300.01,OsR498G0510420000.01,OsR498G0511141300.01,OsR498G0202987400.01,OsR498G0917933900.01,OsR498G1119303800.01,OsR498G0306460900.01,OsR498G0713574600.01,OsR498G0408725400.01,…
pollen germination(GO:0009846)	0.336083	1.47098	0.0140845	0.165123	63	57	OsR498G0306590900.01,OsR498G0714888800.01,OsR498G0305604600.01,OsR498G0816490300.01,OsR498G0816482500.01,OsR498G0305132300.01,OsR498G0204936400.01,OsR498G0407483400.01,OsR498G0305973900.01,OsR498G0203776900.01,OsR498G0101771000.01,OsR498G0307013300.01,OsR498G0204339200.01,OsR498G0203801600.01,OsR498G0305439300.01,OsR498G0917897700.01,OsR498G0204660100.01,OsR498G0510802000.01,OsR498G0307397600.01,…
positive regulation of defense response to bacterium(GO:1900426)	0.34126	1.45858	0.0336538	0.174144	71	47	OsR498G0612855800.01,OsR498G1119494900.01,OsR498G0612844500.01,OsR498G1120559200.01,OsR498G0815887900.01,OsR498G0916649200.01,OsR498G1120543200.01,OsR498G0612840300.01,OsR498G0101002800.01
retrograde vesicle-mediated transport, Golgi to ER(GO:0006890)	0.363249	1.4503	0.036	0.178839	42	40	OsR498G1221166500.01,OsR498G0714990900.01,OsR498G0815725900.01,OsR498G0916739400.01,OsR498G0100492200.01,OsR498G1019243200.01,OsR498G0204775600.01,OsR498G0102275200.01,OsR498G0102540800.01,OsR498G0511083300.01,OsR498G0305842400.01,OsR498G0611613600.01,OsR498G0203199800.01,OsR498G0306915200.01
cellular response to DNA damage stimulus(GO:0006974)	0.367918	1.42781	0.0368664	0.19568	43	39	OsR498G0203539800.01,OsR498G0510999500.01,OsR498G0307011300.01,OsR498G0100023900.01,OsR498G0100024100.01,OsR498G0100024300.01,OsR498G0307404300.01,OsR498G0100024500.01,OsR498G0714925300.01,OsR498G0713488000.01,OsR498G0713736900.01,OsR498G0409083900.01,OsR498G0714925500.01,OsR498G0613218600.01,OsR498G1119587100.01,OsR498G1119587900.01,OsR498G1120321000.01
transmembrane transport(GO:0055085)	0.285892	1.42322	0.0285714	0.193834	136	115	OsR498G0407734200.01,OsR498G0101922300.01,OsR498G0917368200.01,OsR498G1018800500.01,OsR498G0305091200.01,OsR498G0612746800.01,OsR498G0202850000.01,OsR498G0714052900.01,OsR498G0917178000.01,OsR498G0917732800.01,OsR498G0203195500.01,OsR498G1120425000.01,OsR498G0409295200.01,OsR498G1221188800.01,OsR498G0611560300.01,OsR498G0203983400.01,OsR498G1220782600.01,OsR498G0408927000.01,OsR498G0408437300.01,…
protein import into nucleus(GO:0006606)	0.382014	1.40038	0.0325203	0.212587	30	30	OsR498G0305742000.01,OsR498G0203791300.01,OsR498G0715013100.01,OsR498G0408169100.01,OsR498G0204746200.01,OsR498G1120311600.01,OsR498G0612887300.01,OsR498G0306876300.01,OsR498G1221903700.01,OsR498G1120626700.01,OsR498G0305619800.01,OsR498G1018903900.01,OsR498G0714982600.01,OsR498G0305487700.01,OsR498G0612219700.01,OsR498G0714619800.01
regulation of circadian rhythm(GO:0042752)	0.312495	1.37621	0.0344828	0.234194	61	53	OsR498G0714832600.01,OsR498G0714833300.01,OsR498G0100725400.01,OsR498G0100724800.01,OsR498G0767689800.01
lignin biosynthetic process(GO:0009809)	-0.393172	-1.42382	0.0495283	0.243946	86	74	OsR498G0509694300.01,OsR498G0917404500.01,OsR498G0407783600.01,OsR498G0917404000.01,OsR498G0409267100.01,OsR498G0917735400.01,OsR498G0815328600.01,OsR498G0464378900.01,OsR498G0815208700.01,OsR498G0203120200.01,OsR498G1019249900.01,OsR498G0917734400.01,OsR498G0305908800.01,OsR498G0102255300.01,OsR498G0102290700.01,OsR498G0204992300.01,OsR498G0917735200.01,OsR498G0101616800.01,OsR498G0511397100.01,…
oxylipin biosynthetic process(GO:0031408)	-0.436772	-1.44023	0.0421456	0.231532	50	44	OsR498G0816247500.01,OsR498G0611857600.01,OsR498G1221876500.01,OsR498G0611854600.01,OsR498G0816305600.01,OsR498G0101837200.01,OsR498G0510408500.01,OsR498G0611856400.01,OsR498G0305327300.01,OsR498G0305327600.01,OsR498G0816439800.01,OsR498G0306871300.01,OsR498G0611854800.01,OsR498G0611857200.01,OsR498G0306875300.01,OsR498G0307107800.01,OsR498G0305488900.01,OsR498G0408658500.01
positive regulation of cell cycle(GO:0045787)	-0.450531	-1.47067	0.0272727	0.199031	48	40	OsR498G1221951100.01,OsR498G0613333200.01,OsR498G0306537300.01,OsR498G0917643500.01,OsR498G0917882300.01,OsR498G0305419200.01,OsR498G0816314700.01,OsR498G0102167000.01,OsR498G0511092900.01,OsR498G0714558200.01,OsR498G0916678000.01
cell death(GO:0008219)	-0.459712	-1.47756	0.0283019	0.191831	46	37	OsR498G0511324000.01,OsR498G1018541600.01,OsR498G0464176300.01,OsR498G0305339700.01,OsR498G0510657700.01
chloroplast fission(GO:0010020)	-0.518995	-1.48171	0.0417827	0.189121	21	21	OsR498G0202871200.01,OsR498G1019142000.01,OsR498G0612587500.01,OsR498G0713433200.01,OsR498G0409447000.01,OsR498G0917935800.01,OsR498G0409167600.01,OsR498G0306664100.01,OsR498G0611479700.01,OsR498G0713645400.01,OsR498G0100453200.01,OsR498G0205063900.01,OsR498G0305322300.01,OsR498G0306664000.01
sodium ion transport(GO:0006814)	-0.508107	-1.48289	0.0493653	0.190293	22	21	OsR498G0409245900.01,OsR498G1222139900.01,OsR498G0917656700.01,OsR498G0613256600.01,OsR498G0306702100.01,OsR498G1170266000.01
response to bacterium(GO:0009617)	-0.390148	-1.48687	0.0114286	0.18762	122	104	OsR498G0101945600.01,OsR498G0565854600.01,OsR498G0100258100.01,OsR498G0713631600.01,OsR498G0510580000.01,OsR498G0917462400.01,OsR498G0816579700.01,OsR498G1018461300.01,OsR498G0409233900.01,OsR498G0204928600.01,OsR498G0204997000.01,OsR498G0305556400.01,OsR498G0815502400.01,OsR498G0917866300.01,OsR498G0917472800.01,OsR498G0917746700.01,OsR498G1119293000.01,OsR498G0203660600.01,OsR498G0205053000.01,…
oxidation-reduction process(GO:0055114)	-0.384741	-1.48986	0.0102157	0.185655	136	124	OsR498G0714962600.01,OsR498G0100399100.01,OsR498G1018781100.01,OsR498G1018896800.01,OsR498G0816434300.01,OsR498G0612572000.01,OsR498G0305711700.01,OsR498G0511118000.01,OsR498G0102500600.01,OsR498G0917941800.01,OsR498G0714585900.01,OsR498G0816598500.01,OsR498G0714836500.01,OsR498G1019151700.01,OsR498G0611493500.01,OsR498G0713792700.01,OsR498G0101715800.01,OsR498G0408944800.01,OsR498G0305955800.01,…
response to heat(GO:0009408)	-0.378224	-1.49473	0.00550661	0.181192	150	145	OsR498G0306007000.01,OsR498G0714840300.01,OsR498G0102346100.01,OsR498G1018461300.01,OsR498G0611877100.01,OsR498G0612084700.01,OsR498G0305702800.01,OsR498G0611777900.01,OsR498G0816495600.01,OsR498G1271961800.01,OsR498G0306696900.01,OsR498G0362864700.01,OsR498G1120403400.01,OsR498G0510740200.01,OsR498G0204292600.01,OsR498G0203098600.01,OsR498G0305639000.01,OsR498G0714963900.01,OsR498G0305636700.01,…
microtubule cytoskeleton organization(GO:0000226)	-0.461693	-1.50071	0.0271669	0.178634	44	40	OsR498G0101784900.01,OsR498G0714619100.01,OsR498G0306942400.01,OsR498G0307152300.01,OsR498G1119708900.01,OsR498G0102167900.01,OsR498G0203041500.01,OsR498G0306970700.01,OsR498G0510837700.01,OsR498G0305083300.01,OsR498G0306725900.01,OsR498G0714787300.01,OsR498G1018627000.01,OsR498G0100678600.01,OsR498G0307101900.01,OsR498G0767666100.01
polysaccharide catabolic process(GO:0000272)	-0.454828	-1.50245	0.0306513	0.179343	49	44	OsR498G1019125300.01,OsR498G0102645700.01,OsR498G0509699400.01,OsR498G0714121900.01,OsR498G0204267400.01,OsR498G0511450400.01,OsR498G0102379600.01,OsR498G0714122200.01,OsR498G0305210700.01,OsR498G0161187000.01,OsR498G1221412700.01,OsR498G0510949400.01,OsR498G0100702400.01,OsR498G0408822600.01,OsR498G0714522000.01
lysine biosynthetic process via diaminopimelate(GO:0009089)	-0.554443	-1.503	0.0475483	0.181446	17	16	OsR498G1221897500.01,OsR498G0307085100.01,OsR498G0714055200.01,OsR498G0307371900.01,OsR498G0305123700.01,OsR498G0917327500.01,OsR498G0305127300.01,OsR498G0917003600.01,OsR498G0305124000.01
response to freezing(GO:0050826)	-0.486536	-1.51153	0.0335121	0.171973	40	31	OsR498G0203030300.01,OsR498G0204292600.01,OsR498G0102265100.01,OsR498G0715013600.01,OsR498G0816171100.01,OsR498G0409292800.01,OsR498G0305716200.01,OsR498G0305738500.01,OsR498G0511019800.01,OsR498G0204395600.01
regulation of cyclin-dependent protein serine/threonine k...(GO:0000079)	-0.442672	-1.5203	0.0187032	0.162543	60	53	OsR498G1221951100.01,OsR498G0202878900.01,OsR498G0409325300.01,OsR498G0613333200.01,OsR498G0306537300.01,OsR498G1019207500.01,OsR498G0917643500.01,OsR498G0305419200.01,OsR498G0409041500.01,OsR498G0816314700.01,OsR498G0102167000.01,OsR498G0409041800.01,OsR498G0511092900.01,OsR498G0714558200.01,OsR498G0916678000.01
fruit ripening(GO:0009835)	-0.507395	-1.52099	0.0416667	0.164553	30	25	OsR498G1119715600.01,OsR498G0917588300.01,OsR498G0509738400.01,OsR498G0409132800.01,OsR498G0101571600.01,OsR498G0306977200.01
anther development(GO:0048653)	-0.558854	-1.52185	0.0433526	0.166237	17	16	OsR498G0409187800.01,OsR498G0815117900.01,OsR498G0714592800.01,OsR498G0510753400.01,OsR498G0202863200.01,OsR498G0816574600.01,OsR498G0613294100.01,OsR498G0917846800.01
chaperone cofactor-dependent protein refolding(GO:0051085)	-0.472642	-1.52854	0.0269231	0.160176	48	39	OsR498G0306007000.01,OsR498G0714840300.01,OsR498G1019219100.01,OsR498G0306696900.01,OsR498G0261423600.01,OsR498G0204884600.01,OsR498G0305678800.01,OsR498G0261423500.01,OsR498G0815946000.01,OsR498G0306484300.01,OsR498G0102302400.01,OsR498G0511341800.01,OsR498G1171198400.01
ethylene biosynthetic process(GO:0009693)	-0.524931	-1.53711	0.0190996	0.151654	26	25	OsR498G0917588300.01,OsR498G0160724200.01,OsR498G1018541600.01,OsR498G0306923200.01,OsR498G0509738400.01,OsR498G0305485800.01,OsR498G0409132800.01,OsR498G0306977200.01
purine nucleobase transport(GO:0006863)	-0.573807	-1.54182	0.0320233	0.148113	19	16	OsR498G0409178500.01,OsR498G0305357000.01,OsR498G0511321600.01,OsR498G0917649000.01,OsR498G0101070200.01,OsR498G0969267900.01,OsR498G1119995500.01
translational elongation(GO:0006414)	-0.564771	-1.54622	0.0364431	0.145556	21	18	OsR498G0714265800.01,OsR498G0101917000.01,OsR498G0307374600.01,OsR498G0100309500.01,OsR498G0815077300.01,OsR498G0101972900.01,OsR498G0613255600.01,OsR498G0100481600.01,OsR498G0204234900.01,OsR498G0305321400.01
response to light stimulus(GO:0009416)	-0.406162	-1.55352	0.00667408	0.140311	132	110	OsR498G0917276700.01,OsR498G1222141300.01,OsR498G0101914200.01,OsR498G0408688400.01,OsR498G0101160700.01,OsR498G0917011700.01,OsR498G0307315700.01,OsR498G0204292600.01,OsR498G0204342200.01,OsR498G0101476300.01,OsR498G0612046000.01,OsR498G0203156600.01,OsR498G0101850000.01,OsR498G0816171100.01,OsR498G0203233000.01,OsR498G0612885700.01,OsR498G0408901300.01,OsR498G0408819400.01,OsR498G0713599500.01,…
cell wall organization(GO:0071555)	-0.370856	-1.57134	0	0.121061	367	329	OsR498G1018496400.01,OsR498G1018051400.01,OsR498G0611497000.01,OsR498G0713895900.01,OsR498G0100105200.01,OsR498G0102782800.01,OsR498G1220854200.01,OsR498G0362777900.01,OsR498G0665948500.01,OsR498G0101999100.01,OsR498G0408665000.01,OsR498G0917694500.01,OsR498G0510003900.01,OsR498G0714546500.01,OsR498G0511397900.01,OsR498G0612677900.01,OsR498G1019087100.01,OsR498G0305854900.01,OsR498G0204898600.01,…
response to far red light(GO:0010218)	-0.513088	-1.57617	0.0202429	0.11867	32	28	OsR498G0409358700.01,OsR498G0306289400.01,OsR498G0101645600.01,OsR498G0917011700.01,OsR498G0100246800.01,OsR498G0511426300.01,OsR498G0408693600.01,OsR498G1119689900.01,OsR498G0714568000.01,OsR498G0409231200.01
positive regulation of transcription, DNA-templated(GO:0045893)	-0.382862	-1.57622	0.00103413	0.121107	262	231	OsR498G0204448900.01,OsR498G0613332400.01,OsR498G0305623600.01,OsR498G0102249300.01,OsR498G0100400400.01,OsR498G0102151700.01,OsR498G0815298200.01,OsR498G0408459500.01,OsR498G0204505500.01,OsR498G0102152100.01,OsR498G0101990000.01,OsR498G0101142900.01,OsR498G0714730100.01,OsR498G0202907000.01,OsR498G1018202600.01,OsR498G0510917300.01,OsR498G0204073600.01,OsR498G1018003900.01,OsR498G0511181800.01,…
response to cold(GO:0009409)	-0.38501	-1.60001	0	0.0999826	285	261	OsR498G1018179200.01,OsR498G0714713800.01,OsR498G0101917000.01,OsR498G0713493700.01,OsR498G0102255300.01,OsR498G0203362800.01,OsR498G0204421800.01,OsR498G1220945800.01,OsR498G0305110000.01,OsR498G1018899100.01,OsR498G1221137200.01,OsR498G0408687500.01,OsR498G0203429800.01,OsR498G0204826000.01,OsR498G0204710500.01,OsR498G1019036800.01,OsR498G0611782900.01,OsR498G1018896800.01,OsR498G0409050900.01,…
response to osmotic stress(GO:0006970)	-0.405941	-1.61477	0.00217628	0.0890979	219	148	OsR498G0816463100.01,OsR498G0101829500.01,OsR498G0511097400.01,OsR498G0408600000.01,OsR498G1018759900.01,OsR498G0511047800.01,OsR498G0203569900.01,OsR498G0101999100.01,OsR498G0161084900.01,OsR498G1222171700.01,OsR498G1018754900.01,OsR498G0917276700.01,OsR498G0611877100.01,OsR498G1018762100.01,OsR498G1018988400.01,OsR498G1120569000.01,OsR498G1019148500.01,OsR498G0816368300.01,OsR498G0612714500.01,…
xyloglucan metabolic process(GO:0010411)	-0.47687	-1.61526	0.00992556	0.090716	54	48	OsR498G1019133700.01,OsR498G0713913700.01,OsR498G0815506900.01,OsR498G0204588700.01,OsR498G0409331100.01,OsR498G0714307700.01,OsR498G0613237300.01,OsR498G0409230600.01,OsR498G0100104900.01,OsR498G0613240400.01,OsR498G0305542400.01,OsR498G1120293500.01,OsR498G0409231200.01
auxin biosynthetic process(GO:0009851)	-0.516353	-1.61928	0.0123119	0.0893307	38	31	OsR498G0307214400.01,OsR498G0101944100.01,OsR498G0511223000.01,OsR498G0510753400.01,OsR498G0816574600.01,OsR498G0714159000.01,OsR498G0816615300.01,OsR498G0100642500.01,OsR498G0613294100.01,OsR498G0917846800.01,OsR498G0307184300.01
cell wall modification(GO:0042545)	-0.49868	-1.6208	0.00902062	0.0901328	56	37	OsR498G0917977900.01,OsR498G0204892400.01,OsR498G0100740100.01,OsR498G0409047200.01,OsR498G0510656300.01,OsR498G0714733400.01,OsR498G0102454200.01,OsR498G0409514700.01,OsR498G1221889200.01,OsR498G0100490700.01,OsR498G0306119900.01,OsR498G0100781700.01,OsR498G0511203700.01,OsR498G0816215500.01,OsR498G0101976000.01,OsR498G0714945200.01,OsR498G0969455000.01
response to jasmonic acid(GO:0009753)	-0.434954	-1.62871	0.00116414	0.0851789	121	103	OsR498G0511235500.01,OsR498G0101487900.01,OsR498G0916657400.01,OsR498G1221913200.01,OsR498G0204176800.01,OsR498G0510567700.01,OsR498G0100743700.01,OsR498G0714748500.01,OsR498G0305339100.01,OsR498G0307107800.01,OsR498G0510491900.01,OsR498G0203119900.01,OsR498G0305894900.01,OsR498G0204744400.01,OsR498G0613029200.01,OsR498G0305339700.01,OsR498G0204176500.01,OsR498G1220839300.01,OsR498G0510657700.01,…
glucosinolate metabolic process(GO:0019760)	-0.593512	-1.63102	0.0288184	0.0858144	19	18	OsR498G0409113500.01,OsR498G0613029300.01,OsR498G0917483900.01,OsR498G0204519700.01,OsR498G0306817500.01,OsR498G0409258900.01,OsR498G0613029200.01
response to hydrogen peroxide(GO:0042542)	-0.457623	-1.63129	0.00614251	0.0877455	75	68	OsR498G0102500100.01,OsR498G1220843600.01,OsR498G0102108100.01,OsR498G0306289400.01,OsR498G1119322300.01,OsR498G0204166100.01,OsR498G1271961800.01,OsR498G0305639000.01,OsR498G1119293000.01,OsR498G0305636700.01,OsR498G0204016900.01,OsR498G0408649700.01,OsR498G0100980700.01,OsR498G1220799800.01,OsR498G0204637900.01,OsR498G0204889900.01,OsR498G0100122800.01,OsR498G1018786700.01,OsR498G0612015400.01,…
positive regulation of transcription from RNA polymerase ...(GO:0061408)	-0.536951	-1.63941	0.0165746	0.0829425	28	28	OsR498G0305484900.01,OsR498G1018736000.01,OsR498G0307034400.01,OsR498G0917600600.01,OsR498G0612737600.01,OsR498G0305872400.01,OsR498G0612788300.01,OsR498G0305270500.01,OsR498G0917829900.01,OsR498G0917829800.01,OsR498G0101575700.01,OsR498G0917608700.01,OsR498G0409098300.01,OsR498G0816570600.01
amino acid transmembrane transport(GO:0003333)	-0.462692	-1.63941	0.00483676	0.0851252	70	61	OsR498G0510950000.01,OsR498G1018717900.01,OsR498G0510950100.01,OsR498G0305220300.01,OsR498G0713355200.01,OsR498G1221079100.01,OsR498G0408709000.01,OsR498G0407717000.01,OsR498G1018142600.01,OsR498G0102366700.01,OsR498G0713827300.01,OsR498G0102368800.01,OsR498G0102447200.01,OsR498G0408810900.01,OsR498G0102462800.01,OsR498G0102446400.01,OsR498G0409082600.01,OsR498G0612751100.01,OsR498G0101561600.01,…
glutathione metabolic process(GO:0006749)	-0.456485	-1.6414	0.00357143	0.0855732	81	71	OsR498G0408689800.01,OsR498G1019074700.01,OsR498G0102048200.01,OsR498G1019075900.01,OsR498G1018718600.01,OsR498G1019083000.01,OsR498G1019084200.01,OsR498G0714261400.01,OsR498G1019080500.01,OsR498G1019080900.01,OsR498G0305186200.01,OsR498G0101803200.01,OsR498G1019076300.01,OsR498G1019079300.01,OsR498G0101802900.01,OsR498G0305186000.01,OsR498G0100971400.01,OsR498G1019080700.01,OsR498G1019074100.01,…
response to fungus(GO:0009620)	-0.460467	-1.64711	0.00724638	0.0833325	76	65	OsR498G0204997000.01,OsR498G0305735700.01,OsR498G0306923500.01,OsR498G0203781300.01,OsR498G0363644900.01,OsR498G0205053000.01,OsR498G0510563200.01,OsR498G0715007900.01,OsR498G0305891500.01,OsR498G0612890600.01,OsR498G0306923200.01,OsR498G0100789400.01,OsR498G0204121100.01,OsR498G0305485800.01,OsR498G0613065200.01,OsR498G0102222100.01,OsR498G0714963400.01,OsR498G0204121110.01,OsR498G0203096300.01
protein-chromophore linkage(GO:0018298)	-0.469233	-1.65776	0.00743494	0.0766304	66	58	OsR498G0204826000.01,OsR498G1120159700.01,OsR498G0565838000.01,OsR498G1221355100.01,OsR498G0305923500.01,OsR498G0204103500.01,OsR498G0306944700.01,OsR498G0102327700.01,OsR498G0510979400.01,OsR498G0408688400.01,OsR498G0612275900.01,OsR498G0408609900.01,OsR498G0917011700.01,OsR498G0101476300.01,OsR498G0510348500.01,OsR498G0203156600.01,OsR498G0816159000.01,OsR498G0714623900.01,OsR498G0202879500.01,…
starch catabolic process(GO:0005983)	-0.623842	-1.65809	0.0114449	0.0787834	21	17	OsR498G0917612900.01,OsR498G0816295400.01,OsR498G0816295500.01,OsR498G0816294500.01
auxin homeostasis(GO:0010252)	-0.498972	-1.65907	0.0078534	0.080236	49	39	OsR498G0102587200.01,OsR498G0204755400.01,OsR498G0665948500.01,OsR498G0611943700.01,OsR498G0816509400.01,OsR498G0917754500.01,OsR498G0101632900.01,OsR498G0409452100.01,OsR498G0101487900.01,OsR498G0101885400.01,OsR498G1220894000.01,OsR498G0409452300.01,OsR498G1119383800.01,OsR498G0611633800.01,OsR498G0612760200.01,OsR498G0917767400.01,OsR498G0409445400.01
photosynthetic electron transport in photosystem I(GO:0009773)	-0.610245	-1.65908	0.00874636	0.0827434	23	18	OsR498G0510578300.01,OsR498G0204758500.01,OsR498G0714331100.01,OsR498G0714263100.01,OsR498G0714594600.01,OsR498G0816632900.01,OsR498G0204782700.01,OsR498G0510592600.01,OsR498G0511316400.01,OsR498G0815615900.01
response to insect(GO:0009625)	-0.568045	-1.65928	0.0161725	0.0851085	24	22	OsR498G0203030300.01,OsR498G0612714500.01,OsR498G0409292800.01,OsR498G0203310000.01,OsR498G0100789400.01,OsR498G0510491900.01,OsR498G0305894900.01,OsR498G1119553700.01,OsR498G1220839300.01,OsR498G0204395600.01
mitotic cell cycle(GO:0000278)	-0.450475	-1.66045	0.00116822	0.0867743	79	72	OsR498G0307152300.01,OsR498G1221671000.01,OsR498G0611563200.01,OsR498G0511093200.01,OsR498G1119708900.01,OsR498G0102167900.01,OsR498G0203041500.01,OsR498G0306970700.01,OsR498G1221951100.01,OsR498G0613333200.01,OsR498G0305446500.01,OsR498G0306537300.01,OsR498G0510837700.01,OsR498G0714392400.01,OsR498G0917643500.01,OsR498G0305083300.01,OsR498G0306725900.01,OsR498G0305419200.01,OsR498G0100678600.01,…
regulation of jasmonic acid mediated signaling pathway(GO:2000022)	-0.491621	-1.66412	0.00385604	0.0863095	56	50	OsR498G0204711700.01,OsR498G0511047800.01,OsR498G0306144200.01,OsR498G0305731100.01,OsR498G1018988400.01,OsR498G0409233900.01,OsR498G0815502400.01,OsR498G0305330900.01,OsR498G0916657400.01,OsR498G0305332000.01,OsR498G0917410000.01,OsR498G0306569000.01,OsR498G0612890600.01,OsR498G0102228300.01,OsR498G0101685000.01,OsR498G0305331700.01,OsR498G0510491900.01,OsR498G0203119900.01,OsR498G0305894900.01,…
metal ion transport(GO:0030001)	-0.498845	-1.67617	0.00369914	0.0792011	52	47	OsR498G0510686600.01,OsR498G0203903900.01,OsR498G0612707400.01,OsR498G0511245200.01,OsR498G0307405400.01,OsR498G0816052700.01,OsR498G1018391500.01,OsR498G1018794500.01,OsR498G0307283400.01,OsR498G1220928100.01,OsR498G1119411100.01,OsR498G0161393000.01,OsR498G0100084700.01,OsR498G0509743900.01,OsR498G1019088700.01,OsR498G0612707500.01,OsR498G0407816200.01,OsR498G0102025600.01,OsR498G0305136000.01,…
cellular response to unfolded protein(GO:0034620)	-0.581416	-1.68174	0.00727802	0.0774374	30	21	OsR498G0261423600.01,OsR498G0305678800.01,OsR498G1120411100.01,OsR498G0261423500.01,OsR498G0306484300.01,OsR498G0102302400.01,OsR498G1171198400.01
defense response to virus(GO:0051607)	-0.60189	-1.68519	0.0057554	0.0781088	21	20	OsR498G1119449200.01,OsR498G0510898800.01,OsR498G0816305600.01,OsR498G1220984600.01,OsR498G0408545200.01,OsR498G0917744200.01,OsR498G0204021600.01,OsR498G0409520000.01,OsR498G1220983000.01,OsR498G0409519400.01,OsR498G0102391600.01
response to ethylene(GO:0009723)	-0.439627	-1.68868	0.00111235	0.0781483	135	115	OsR498G0612908900.01,OsR498G0102500100.01,OsR498G1220843600.01,OsR498G0565854600.01,OsR498G0306289400.01,OsR498G0101645600.01,OsR498G1119322300.01,OsR498G1222171700.01,OsR498G0101536800.01,OsR498G0816579700.01,OsR498G0408710600.01,OsR498G0203168200.01,OsR498G0407728500.01,OsR498G0305556400.01,OsR498G0917866300.01,OsR498G0306792100.01,OsR498G0613029300.01,OsR498G0305507900.01,OsR498G0917746700.01,…
regulation of defense response(GO:0031347)	-0.524557	-1.7051	0.00526316	0.0675515	44	40	OsR498G0305330900.01,OsR498G0305332000.01,OsR498G0917410000.01,OsR498G0612890600.01,OsR498G0611917700.01,OsR498G0101685000.01,OsR498G0204771300.01,OsR498G0305331700.01,OsR498G0510491900.01,OsR498G0305894900.01,OsR498G0917182100.01,OsR498G1018631200.01,OsR498G0203096300.01
cellulose microfibril organization(GO:0010215)	-0.635414	-1.71888	0.010101	0.0600568	18	17	OsR498G0306209400.01,OsR498G0510754900.01,OsR498G0715005400.01,OsR498G1018985500.01,OsR498G0102577800.01,OsR498G0306209100.01,OsR498G0305770700.01
protein import into mitochondrial matrix(GO:0030150)	-0.56037	-1.72448	0.0055325	0.059437	33	31	OsR498G0101941700.01,OsR498G0102044400.01,OsR498G1070141900.01,OsR498G0160806000.01,OsR498G0409089600.01,OsR498G0306207300.01,OsR498G0102742400.01,OsR498G0305116400.01,OsR498G0307140500.01,OsR498G0511413700.01,OsR498G1019053300.01,OsR498G0101577700.01
response to gibberellin(GO:0009739)	-0.473665	-1.72857	0	0.0589214	96	76	OsR498G0917783800.01,OsR498G0101645600.01,OsR498G0101536800.01,OsR498G0407949900.01,OsR498G0305702800.01,OsR498G0407728500.01,OsR498G0816368300.01,OsR498G0408721800.01,OsR498G0510815700.01,OsR498G0362864700.01,OsR498G0203233000.01,OsR498G1119398600.01,OsR498G0101487900.01,OsR498G0916657400.01,OsR498G0305457900.01,OsR498G1221913200.01,OsR498G0204176800.01,OsR498G1120304900.01,OsR498G0101574800.01,…
pectin catabolic process(GO:0045490)	-0.540666	-1.7516	0.00126904	0.0472146	71	42	OsR498G0917977900.01,OsR498G0815788600.01,OsR498G0204892400.01,OsR498G0815647100.01,OsR498G1170332300.01,OsR498G0100740100.01,OsR498G0409047200.01,OsR498G0510656300.01,OsR498G0714733400.01,OsR498G0102454200.01,OsR498G1221889200.01,OsR498G0100490700.01,OsR498G0160655900.01,OsR498G1018840200.01,OsR498G0306119900.01,OsR498G0100781700.01,OsR498G0407528100.01,OsR498G0511203700.01,OsR498G0816215500.01,…
cytoplasmic translation(GO:0002181)	-0.585729	-1.75637	0.00534045	0.0473093	27	26	OsR498G0408753000.01,OsR498G0916851000.01,OsR498G0510987900.01,OsR498G0204216600.01,OsR498G0917716600.01,OsR498G0511321900.01,OsR498G1220891400.01,OsR498G0102306200.01,OsR498G0815077300.01,OsR498G0816514600.01,OsR498G1119422800.01,OsR498G0511318900.01,OsR498G1221900900.01,OsR498G0204900900.01,OsR498G0100141700.01,OsR498G0305612100.01
negative regulation of transcription, DNA-templated(GO:0045892)	-0.437832	-1.75786	0	0.0491759	172	158	OsR498G1018680400.01,OsR498G0815364700.01,OsR498G1221960100.01,OsR498G0511414500.01,OsR498G0203927500.01,OsR498G0510499000.01,OsR498G0305149500.01,OsR498G0408881200.01,OsR498G0409132300.01,OsR498G0565717700.01,OsR498G0204713400.01,OsR498G0101576700.01,OsR498G0100464900.01,OsR498G0102617900.01,OsR498G0101487900.01,OsR498G0815537500.01,OsR498G1220979400.01,OsR498G0100541900.01,OsR498G1221913200.01,…
protein complex oligomerization(GO:0051259)	-0.601155	-1.77215	0.00418994	0.0431469	24	23	OsR498G0205049000.01,OsR498G1271961800.01,OsR498G0305639000.01,OsR498G0305636700.01,OsR498G0408649700.01,OsR498G0204637900.01,OsR498G0204889900.01,OsR498G0100122800.01,OsR498G1018786700.01,OsR498G0612015400.01,OsR498G0160735000.01
nucleosome assembly(GO:0006334)	-0.570587	-1.78222	0.00544218	0.0408094	36	30	OsR498G0917412200.01,OsR498G0713977200.01,OsR498G0409257700.01,OsR498G0408672200.01,OsR498G0204170600.01,OsR498G0611565600.01,OsR498G0102506100.01,OsR498G0407841500.01,OsR498G0917927000.01,OsR498G0102286500.01,OsR498G0565621600.01,OsR498G0409163000.01,OsR498G0917518300.01,OsR498G0204546200.01,OsR498G0511006600.01,OsR498G0510997800.01,OsR498G0714537700.01
protein metabolic process(GO:0019538)	-0.641406	-1.8468	0.00145773	0.0184517	25	22	OsR498G0204018500.01,OsR498G0203098600.01,OsR498G0511196000.01,OsR498G0204016900.01,OsR498G0408544300.01,OsR498G0203476700.01,OsR498G0407975600.01
response to high light intensity(GO:0009644)	-0.558426	-1.84868	0.00126582	0.01928	46	46	OsR498G1018644600.01,OsR498G0510580000.01,OsR498G0204166100.01,OsR498G0363411900.01,OsR498G0306714400.01,OsR498G0204292600.01,OsR498G1221960100.01,OsR498G0510348500.01,OsR498G0203156600.01,OsR498G0816171100.01,OsR498G0816632900.01,OsR498G0305176400.01,OsR498G0204016900.01,OsR498G0305549800.01,OsR498G0204889900.01,OsR498G0713599500.01,OsR498G0409317800.01,OsR498G0305176100.01,OsR498G0613308200.01,…
response to unfolded protein(GO:0006986)	-0.698144	-1.86086	0	0.0172696	25	16	OsR498G0261423600.01,OsR498G0305678800.01,OsR498G0261423500.01,OsR498G0306484300.01,OsR498G0102302400.01,OsR498G1171198400.01
cellular response to heat(GO:0034605)	-0.520026	-1.86367	0	0.0180661	74	64	OsR498G0917629100.01,OsR498G0204140200.01,OsR498G0305484900.01,OsR498G1018736000.01,OsR498G0307034400.01,OsR498G0816456000.01,OsR498G0816260000.01,OsR498G0917629000.01,OsR498G0917600600.01,OsR498G0612737600.01,OsR498G0305872400.01,OsR498G0612788300.01,OsR498G0261423600.01,OsR498G0511196000.01,OsR498G0305678800.01,OsR498G0868605700.01,OsR498G0305270500.01,OsR498G0917829900.01,OsR498G0917829800.01,…
response to chitin(GO:0010200)	-0.481196	-1.8684	0	0.0191632	140	120	OsR498G0102121300.01,OsR498G0204155300.01,OsR498G0408548300.01,OsR498G0612803900.01,OsR498G1220909700.01,OsR498G0102474800.01,OsR498G0203981000.01,OsR498G0611939200.01,OsR498G0102396600.01,OsR498G0204418300.01,OsR498G0917462400.01,OsR498G0917882700.01,OsR498G0204033800.01,OsR498G1019087100.01,OsR498G0409233900.01,OsR498G1019115000.01,OsR498G0816368300.01,OsR498G0816029100.01,OsR498G0815502400.01,…
response to cytokinin(GO:0009735)	-0.506211	-1.86938	0	0.0209081	92	86	OsR498G0307056700.01,OsR498G0815090000.01,OsR498G0307048300.01,OsR498G1019256200.01,OsR498G0101917000.01,OsR498G0204110800.01,OsR498G0409312400.01,OsR498G0203429800.01,OsR498G0100109900.01,OsR498G0666561800.01,OsR498G0202866500.01,OsR498G0714992900.01,OsR498G1120327200.01,OsR498G0101174600.01,OsR498G0917953800.01,OsR498G0306924000.01,OsR498G0101940700.01,OsR498G0305255900.01,OsR498G0306433400.01,…
ribosomal small subunit assembly(GO:0000028)	-0.691404	-1.94443	0	0.00695033	23	20	OsR498G0307216400.01,OsR498G0204005600.01,OsR498G0305337000.01,OsR498G0203021600.01,OsR498G0408585700.01,OsR498G1018707200.01,OsR498G0408530800.01,OsR498G0714756800.01,OsR498G0306136300.01,OsR498G0305287900.01,OsR498G0713641800.01,OsR498G0306241700.01,OsR498G0306240900.01,OsR498G0204085100.01,OsR498G0102745800.01,OsR498G0767000800.01
ethylene-activated signaling pathway(GO:0009873)	-0.488935	-1.97777	0	0.00449867	216	188	OsR498G0204444300.01,OsR498G0409113500.01,OsR498G0306923500.01,OsR498G0816061900.01,OsR498G0203003300.01,OsR498G0305507900.01,OsR498G0409382200.01,OsR498G0305918100.01,OsR498G0917980300.01,OsR498G0305339600.01,OsR498G0204833100.01,OsR498G0613097400.01,OsR498G0409019800.01,OsR498G0714984400.01,OsR498G0305371500.01,OsR498G0714089600.01,OsR498G0714787300.01,OsR498G0816222500.01,OsR498G0100541900.01,…
response to reactive oxygen species(GO:0000302)	-0.597387	-2.00245	0	0.00354997	51	48	OsR498G1271961800.01,OsR498G0305639000.01,OsR498G1119293000.01,OsR498G0204100600.01,OsR498G0305636700.01,OsR498G0102199000.01,OsR498G0408649700.01,OsR498G0100980700.01,OsR498G1220799800.01,OsR498G0204637900.01,OsR498G0204889900.01,OsR498G0917876200.01,OsR498G0100122800.01,OsR498G1018786700.01,OsR498G0612015400.01,OsR498G0715018700.01,OsR498G0100789400.01,OsR498G0409225900.01,OsR498G0510491900.01,…
microtubule-based process(GO:0007017)	-0.663426	-2.00956	0	0.00399882	27	26	OsR498G0714619100.01,OsR498G0100576100.01,OsR498G0307152300.01,OsR498G1119708900.01,OsR498G1221885700.01,OsR498G0509612100.01,OsR498G0409183000.01,OsR498G0102167900.01,OsR498G0203041500.01,OsR498G0306970700.01,OsR498G0510837700.01,OsR498G0203384900.01,OsR498G0305083300.01,OsR498G0306725900.01,OsR498G0100678600.01,OsR498G0100576400.01,OsR498G0510838000.01
response to other organism(GO:0051707)	-0.674936	-2.01672	0	0.00445583	27	24	OsR498G0305446300.01,OsR498G0203985500.01,OsR498G1220983000.01,OsR498G0611805800.01,OsR498G0203643200.01,OsR498G0409519400.01,OsR498G1119553700.01,OsR498G0305339700.01,OsR498G0510657700.01,OsR498G0102391600.01
reductive pentose-phosphate cycle(GO:0019253)	-0.663856	-2.02303	0	0.00514134	34	27	OsR498G0362904200.01,OsR498G0511102000.01,OsR498G0868605700.01,OsR498G0305639600.01,OsR498G1221281600.01,OsR498G0407805800.01,OsR498G1221349500.01,OsR498G0305166900.01,OsR498G1221349800.01,OsR498G1221350300.01,OsR498G0100750200.01,OsR498G0408696100.01,OsR498G0511102300.01,OsR498G0305790400.01
photosynthesis(GO:0015979)	-0.601829	-2.25277	0	0	111	96	OsR498G0816418300.01,OsR498G1018852200.01,OsR498G0917697600.01,OsR498G0816453100.01,OsR498G1018644600.01,OsR498G1221270800.01,OsR498G0102203600.01,OsR498G0100384500.01,OsR498G0160300300.01,OsR498G0305693300.01,OsR498G0102649700.01,OsR498G0305849500.01,OsR498G0408944800.01,OsR498G1221062200.01,OsR498G1221960100.01,OsR498G0101476300.01,OsR498G0510348500.01,OsR498G0204762300.01,OsR498G0102166300.01,…
translation(GO:0006412)	-0.54925	-2.30418	0	0	325	286	OsR498G0408890800.01,OsR498G0511079300.01,OsR498G0511325400.01,OsR498G0816605500.01,OsR498G0306510900.01,OsR498G0203436600.01,OsR498G0510127600.01,OsR498G0307357600.01,OsR498G0306085000.01,OsR498G0917757400.01,OsR498G0101112000.01,OsR498G0612274100.01,OsR498G0102506700.01,OsR498G0816162000.01,OsR498G0815107500.01,OsR498G0408841600.01,OsR498G0306442600.01,OsR498G0408469900.01,OsR498G0305754100.01,…
